# Supplementary material for: Comparative microsomal proteomics of a model lung cancer cell line NCI-H23 reveals distinct differences between molecular profiles of 3D and 2D cultured cells
Source: Oncotarget. 2021 Sep 28;12(20):2022–38. doi: 10.18632/oncotarget.28072 (PMC8487723; doi:10.18632/oncotarget.28072)
Supplement: Supplementary file 2 [file oncotarget-12-2022-s002.xlsx]

## Sheet: Supplementary Table 1
Supplementary Table 1: Proteins Groups Identified in Membrane Fraction of 2D-cultured NCI-H23 Cells, showing Subcellular Location Data for a Given Protein Group Currently Available in Human Proteom Atlas (HPA).
#	FDR Confidence	Accession	Description	Gene	# PSMs	# Unique Peptides	# Peptides	# Proteins	# Protein Groups	MW	calc pI	HPA Main location	HPA Additional location	HPA Extracellular location	HPA Enhanced	HPA Supported	HPA Approved	HPA Uncertain	HPA Single-cell variation intensity	HPA Single-cell variation spatial	HPA Cell cycle dependency
1	High	Q9BV57	1,2-dihydroxy-3-keto-5-methylthiopentene dioxygenase OS	ADI1	6	1	1	1	1	21.5	5.68	Nucleoplasm	Golgi apparatus		Nucleoplasm		Golgi apparatus
2	High	P61604	10 kDa heat shock protein, mitochondrial OS	HSPE1	502	15	15	1	1	10.9	8.92
3	High	Q15029	116 kDa U5 small nuclear ribonucleoprotein component OS	EFTUD2	188	25	26	1	1	109.4	5	Nucleoplasm	Cytosol;Vesicles		Nucleoplasm		Cytosol;Vesicles		Nucleoplasm
4	High	Q9NRX4	14 kDa phosphohistidine phosphatase OS	PHPT1	3	1	1	1	1	13.8	6.07	Cytosol	Nuclear bodies;Nucleoplasm;Plasma membrane				Cytosol;Nuclear bodies;Nucleoplasm;Plasma membrane		Nuclear bodies
5	High	P31946	14-3-3 protein beta/alpha OS	YWHAB	332	10	14	1	1	28.1	4.83	Cytosol	Nucleoli rim;Nucleoplasm			Cytosol		Nucleoli rim;Nucleoplasm	Cytosol;Nucleoli rim;Nucleoplasm
6	High	P62258	14-3-3 protein epsilon OS	YWHAE	160	9	10	1	1	29.2	4.74	Cytosol	Nucleoli rim;Nucleoplasm			Cytosol;Nucleoli rim;Nucleoplasm			Cytosol;Nucleoli rim;Nucleoplasm
7	High	Q04917	14-3-3 protein eta OS	YWHAH	88	4	6	1	1	28.2	4.84	Cytosol	Nucleoli rim				Cytosol;Nucleoli rim		Cytosol;Nucleoli rim
8	High	P61981	14-3-3 protein gamma OS	YWHAG	206	4	8	1	1	28.3	4.89	Cytosol	Nucleoli rim;Nucleoplasm			Cytosol	Nucleoli rim;Nucleoplasm		Cytosol;Nucleoli rim;Nucleoplasm
9	High	P31947	14-3-3 protein sigma OS	SFN	74	4	6	1	1	27.8	4.74	Cytosol	Nucleoli rim	Predicted to be secreted		Cytosol		Nucleoli rim	Cytosol;Nucleoli rim
10	High	P27348	14-3-3 protein theta OS	YWHAQ	138	7	9	1	1	27.7	4.78	Cytosol	Nucleoli rim;Nucleoplasm			Cytosol		Nucleoli rim;Nucleoplasm	Cytosol;Nucleoli rim;Nucleoplasm
11	High	P63104	14-3-3 protein zeta/delta OS	YWHAZ	215	12	13	1	1	27.7	4.79	Cytosol	Nucleoli rim;Nucleoplasm			Cytosol		Nucleoli rim;Nucleoplasm	Cytosol;Nucleoli rim;Nucleoplasm
12	High	Q9C0C2	182 kDa tankyrase-1-binding protein OS	TNKS1BP1	85	16	16	1	1	181.7	4.86	Plasma membrane	Actin filaments			Actin filaments;Plasma membrane			Plasma membrane
13	High	Q99943	1-acyl-sn-glycerol-3-phosphate acyltransferase alpha OS	AGPAT1	65	4	4	1	1	31.7	9.38	Endoplasmic reticulum	Rods & Rings			Endoplasmic reticulum	Rods & Rings
14	High	O15120	1-acyl-sn-glycerol-3-phosphate acyltransferase beta OS	AGPAT2	5	1	1	1	1	30.9	9.01	Centrosome					Centrosome
15	High	Q9NRZ5	1-acyl-sn-glycerol-3-phosphate acyltransferase delta OS	AGPAT4	4	1	1	1	1	44	8.72	Golgi apparatus	Nucleoli;Vesicles				Golgi apparatus;Nucleoli;Vesicles
16	High	Q9NUQ2	1-acyl-sn-glycerol-3-phosphate acyltransferase epsilon OS	AGPAT5	10	5	5	1	1	42	9.1	Mitochondria				Mitochondria
17	High	Q01970	1-phosphatidylinositol 4,5-bisphosphate phosphodiesterase beta-3 OS	PLCB3	31	10	10	1	1	138.7	5.9	Golgi apparatus;Nucleoplasm					Golgi apparatus;Nucleoplasm
18	High	P09543	2',3'-cyclic-nucleotide 3'-phosphodiesterase OS	CNP	123	14	14	1	1	47.5	9.07	Plasma membrane				Plasma membrane
19	High	Q16698	2,4-dienoyl-CoA reductase, mitochondrial OS	DECR1	30	6	6	1	1	36	9.28	Mitochondria	Cytosol			Mitochondria		Cytosol		Cytosol;Mitochondria
20	High	Q6L8Q7	2',5'-phosphodiesterase 12 OS	PDE12	6	4	4	1	1	67.3	6.57
21	High	Q9Y6K5	2'-5'-oligoadenylate synthase 3 OS	OAS3	24	2	2	1	1	121.1	8.4	Cytosol;Nucleoplasm	Plasma membrane			Cytosol;Nucleoplasm	Plasma membrane		Nucleoplasm
22	High	P62333	26S protease regulatory subunit 10B OS	PSMC6	84	16	16	1	1	44.1	7.49	Cytosol;Nucleoplasm	Plasma membrane				Cytosol;Nucleoplasm;Plasma membrane			Cytosol;Nucleoplasm
23	High	P62191	26S protease regulatory subunit 4 OS	PSMC1	50	9	9	1	1	49.2	6.21	Cytosol;Nucleoplasm			Cytosol;Nucleoplasm
24	High	P17980	26S protease regulatory subunit 6A OS	PSMC3	64	17	17	1	1	49.2	5.24	Cytosol;Nucleoplasm	Nuclear bodies				Cytosol;Nuclear bodies;Nucleoplasm		Cytosol;Nuclear bodies;Nucleoplasm
25	High	P43686	26S protease regulatory subunit 6B OS	PSMC4	58	11	11	1	1	47.3	5.21	Cytosol;Nucleoplasm				Cytosol;Nucleoplasm
26	High	P35998	26S protease regulatory subunit 7 OS	PSMC2	75	12	12	1	1	48.6	5.95	Cytoplasmic bodies;Cytosol				Cytoplasmic bodies;Cytosol
27	High	P62195	26S protease regulatory subunit 8 OS	PSMC5	32	3	3	1	1	45.6	7.55	Cytosol;Plasma membrane				Cytosol;Plasma membrane
28	High	Q99460	26S proteasome non-ATPase regulatory subunit 1 OS	PSMD1	52	9	9	1	1	105.8	5.39	Nucleoplasm	Actin filaments				Actin filaments;Nucleoplasm
29	High	O00231	26S proteasome non-ATPase regulatory subunit 11 OS	PSMD11	27	7	7	1	1	47.4	6.48	Golgi apparatus;Nucleoplasm					Golgi apparatus;Nucleoplasm
30	High	O00232	26S proteasome non-ATPase regulatory subunit 12 OS	PSMD12	24	6	6	1	1	52.9	7.65	Microtubules	Cytosol;Nucleoplasm				Cytosol;Microtubules;Nucleoplasm
31	High	Q9UNM6	26S proteasome non-ATPase regulatory subunit 13 OS	PSMD13	33	10	10	1	1	42.9	5.81	Nuclear speckles	Cytosol				Cytosol;Nuclear speckles
32	High	O00487	26S proteasome non-ATPase regulatory subunit 14 OS	PSMD14	13	4	4	1	1	34.6	6.52	Nucleoplasm				Nucleoplasm
33	High	Q13200	26S proteasome non-ATPase regulatory subunit 2 OS	PSMD2	52	14	14	1	1	100.1	5.2
34	High	O43242	26S proteasome non-ATPase regulatory subunit 3 OS	PSMD3	51	10	10	1	1	60.9	8.44	Nucleoplasm	Cytosol		Cytosol;Nucleoplasm				Nucleoplasm
35	High	P55036	26S proteasome non-ATPase regulatory subunit 4 OS	PSMD4	36	7	7	1	1	40.7	4.79	Nucleoplasm	Cytosol		Nucleoplasm	Cytosol
36	High	Q16401	26S proteasome non-ATPase regulatory subunit 5 OS	PSMD5	24	6	6	2	1	56.2	5.48	Cytosol	Nucleoplasm				Cytosol;Nucleoplasm			Cytosol;Nucleoplasm
37	High	Q15008	26S proteasome non-ATPase regulatory subunit 6 OS	PSMD6	15	4	4	1	1	45.5	5.62	Vesicles	Golgi apparatus			Golgi apparatus;Vesicles
38	High	P51665	26S proteasome non-ATPase regulatory subunit 7 OS	PSMD7	27	6	6	1	1	37	6.77	Nucleoplasm			Nucleoplasm
39	High	P48556	26S proteasome non-ATPase regulatory subunit 8 OS	PSMD8	13	3	3	1	1	39.6	9.7	Cytosol	Nuclear speckles				Cytosol;Nuclear speckles
40	High	Q13442	28 kDa heat- and acid-stable phosphoprotein OS	PDAP1	142	13	13	1	1	20.6	8.87	Cytosol	Plasma membrane		Cytosol;Plasma membrane
41	High	P82912	28S ribosomal protein S11, mitochondrial OS	MRPS11	13	2	2	1	1	20.6	10.81	Mitochondria				Mitochondria
42	High	O15235	28S ribosomal protein S12, mitochondrial OS	MRPS12	3	1	1	1	1	15.2	10.29
43	High	O60783	28S ribosomal protein S14, mitochondrial OS	MRPS14	7	1	1	1	1	15.1	11.41	Mitochondria	Nuclear membrane			Mitochondria		Nuclear membrane
44	High	P82914	28S ribosomal protein S15, mitochondrial OS	MRPS15	11	3	3	1	1	29.8	10.48	Mitochondria				Mitochondria
45	High	Q9Y3D3	28S ribosomal protein S16, mitochondrial OS	MRPS16	18	3	3	1	1	15.3	9.5	Cytosol;Mitochondria				Mitochondria	Cytosol
46	High	Q9Y2R5	28S ribosomal protein S17, mitochondrial OS	MRPS17	15	4	4	1	1	14.5	9.85
47	High	Q9NVS2	28S ribosomal protein S18a, mitochondrial OS	MRPS18A	16	3	3	1	1	22.2	10.33
48	High	Q9Y676	28S ribosomal protein S18b, mitochondrial OS	MRPS18B	5	3	3	1	1	29.4	9.38	Mitochondria	Cell Junctions			Mitochondria	Cell Junctions
49	High	Q9Y399	28S ribosomal protein S2, mitochondrial OS	MRPS2	49	6	6	1	1	33.2	9.26	Mitochondria				Mitochondria
50	High	P82650	28S ribosomal protein S22, mitochondrial OS	MRPS22	9	5	5	5	1	41.3	7.9	Mitochondria				Mitochondria
51	High	Q9Y3D9	28S ribosomal protein S23, mitochondrial OS	MRPS23	10	3	3	1	1	21.8	8.9	Mitochondria	Nuclear membrane			Mitochondria	Nuclear membrane
52	High	P82663	28S ribosomal protein S25, mitochondrial OS	MRPS25	11	4	4	1	1	20.1	8.82	Mitochondria				Mitochondria
53	High	Q92552	28S ribosomal protein S27, mitochondrial OS	MRPS27	18	4	4	1	1	47.6	6.18	Mitochondria	Nucleoli			Mitochondria		Nucleoli
54	High	Q9Y2Q9	28S ribosomal protein S28, mitochondrial OS	MRPS28	10	2	2	1	1	20.8	9.1	Mitochondria				Mitochondria
55	High	P51398	28S ribosomal protein S29, mitochondrial OS	DAP3	25	7	7	1	1	45.5	8.88	Mitochondria;Nucleoplasm			Mitochondria		Nucleoplasm
56	High	Q9NP92	28S ribosomal protein S30, mitochondrial OS	MRPS30	13	3	3	1	1	50.3	7.97
57	High	Q92665	28S ribosomal protein S31, mitochondrial OS	MRPS31	27	7	7	1	1	45.3	9.29	Mitochondria	Nucleoli			Mitochondria		Nucleoli
58	High	Q9Y291	28S ribosomal protein S33, mitochondrial OS	MRPS33	5	2	2	1	1	12.6	10.11
59	High	P82930	28S ribosomal protein S34, mitochondrial OS	MRPS34	18	5	5	1	1	25.6	9.98	Mitochondria				Mitochondria
60	High	P82673	28S ribosomal protein S35, mitochondrial OS	MRPS35	11	2	2	1	1	36.8	8.24	Mitochondria	Cytosol				Cytosol;Mitochondria		Mitochondria
61	High	P82909	28S ribosomal protein S36, mitochondrial OS	MRPS36	16	4	4	1	1	11.5	9.99	Mitochondria			Mitochondria
62	High	P82675	28S ribosomal protein S5, mitochondrial OS	MRPS5	38	5	5	1	1	48	9.92	Mitochondria				Mitochondria			Mitochondria
63	High	P82932	28S ribosomal protein S6, mitochondrial OS	MRPS6	5	2	2	1	1	14.2	9.26	Mitochondria				Mitochondria
64	High	Q9Y2R9	28S ribosomal protein S7, mitochondrial OS	MRPS7	15	4	4	1	1	28.1	9.99	Mitochondria					Mitochondria		Mitochondria
65	High	P82933	28S ribosomal protein S9, mitochondrial OS	MRPS9	5	2	2	1	1	45.8	9.51	Mitochondria				Mitochondria			Mitochondria
66	High	Q9UJ83	2-hydroxyacyl-CoA lyase 1 OS	HACL1	32	8	8	1	1	63.7	7.36	Vesicles	Nucleoplasm			Vesicles		Nucleoplasm	Vesicles
67	High	Q6PK18	2-oxoglutarate and iron-dependent oxygenase domain-containing protein 3 OS	OGFOD3	19	3	3	2	1	35.6	8.18	Nucleoplasm					Nucleoplasm
68	High	Q02218	2-oxoglutarate dehydrogenase, mitochondrial OS	OGDH	100	15	15	1	1	115.9	6.86	Mitochondria			Mitochondria				Mitochondria
69	High	P12694	2-oxoisovalerate dehydrogenase subunit alpha, mitochondrial OS	BCKDHA	4	1	1	1	1	50.4	8.27
70	High	P21953	2-oxoisovalerate dehydrogenase subunit beta, mitochondrial OS	BCKDHB	7	1	1	1	1	43.1	6.29	Mitochondria	Nucleoli			Mitochondria		Nucleoli	Mitochondria
71	High	Q9BYD6	39S ribosomal protein L1, mitochondrial OS	MRPL1	33	8	8	1	1	36.9	8.78	Mitochondria					Mitochondria
72	High	Q7Z7H8	39S ribosomal protein L10, mitochondrial OS	MRPL10	99	5	5	1	1	29.3	9.58	Mitochondria			Mitochondria
73	High	Q9Y3B7	39S ribosomal protein L11, mitochondrial OS	MRPL11	17	4	4	1	1	20.7	9.91	Mitochondria				Mitochondria
74	High	P52815	39S ribosomal protein L12, mitochondrial OS	MRPL12	144	9	9	1	1	21.3	8.87	Mitochondria				Mitochondria
75	High	Q9BYD1	39S ribosomal protein L13, mitochondrial OS	MRPL13	15	5	5	1	1	20.7	9.16
76	High	Q6P1L8	39S ribosomal protein L14, mitochondrial OS	MRPL14	8	1	1	1	1	15.9	10.24	Mitochondria				Mitochondria
77	High	Q9P015	39S ribosomal protein L15, mitochondrial OS	MRPL15	46	7	7	1	1	33.4	10.01	Mitochondria				Mitochondria
78	High	Q9NX20	39S ribosomal protein L16, mitochondrial OS	MRPL16	6	3	3	1	1	28.4	10.13
79	High	Q9NRX2	39S ribosomal protein L17, mitochondrial OS	MRPL17	7	2	2	1	1	20	10.11
80	High	Q9H0U6	39S ribosomal protein L18, mitochondrial OS	MRPL18	2	1	1	1	1	20.6	9.54
81	High	P49406	39S ribosomal protein L19, mitochondrial OS	MRPL19	16	4	4	1	1	33.5	9.5	Mitochondria				Mitochondria
82	High	Q5T653	39S ribosomal protein L2, mitochondrial OS	MRPL2	9	3	3	1	1	33.3	11.3	Mitochondria	Nucleoplasm			Mitochondria		Nucleoplasm
83	High	Q7Z2W9	39S ribosomal protein L21, mitochondrial OS	MRPL21	8	4	4	1	1	22.8	9.89	Mitochondria;Nucleoplasm					Mitochondria;Nucleoplasm
84	High	Q16540	39S ribosomal protein L23, mitochondrial OS	MRPL23	25	3	3	1	1	17.8	9.69	Mitochondria	Nucleoli fibrillar center			Mitochondria	Nucleoli fibrillar center		Nucleoli fibrillar center
85	High	Q96A35	39S ribosomal protein L24, mitochondrial OS	MRPL24	10	3	3	1	1	24.9	9.29
86	High	Q13084	39S ribosomal protein L28, mitochondrial OS	MRPL28	15	5	5	1	1	30.1	8.29	Mitochondria				Mitochondria			Mitochondria
87	High	P09001	39S ribosomal protein L3, mitochondrial OS	MRPL3	4	1	1	1	1	38.6	9.48
88	High	Q9BZE1	39S ribosomal protein L37, mitochondrial OS	MRPL37	14	6	6	1	1	48.1	8.59	Mitochondria				Mitochondria			Mitochondria
89	High	Q96DV4	39S ribosomal protein L38, mitochondrial OS	MRPL38	18	6	6	1	1	44.6	7.53	Mitochondria				Mitochondria
90	High	Q9NYK5	39S ribosomal protein L39, mitochondrial OS	MRPL39	22	4	4	1	1	38.7	7.65	Mitochondria				Mitochondria
91	High	Q9BYD3	39S ribosomal protein L4, mitochondrial OS	MRPL4	16	3	3	1	1	34.9	9.72
92	High	Q9NQ50	39S ribosomal protein L40, mitochondrial OS	MRPL40	11	4	4	1	1	24.5	9.63	Mitochondria	Nucleoli			Mitochondria	Nucleoli
93	High	Q8IXM3	39S ribosomal protein L41, mitochondrial OS	MRPL41	17	4	4	1	1	15.4	9.57	Mitochondria				Mitochondria
94	High	Q8N983	39S ribosomal protein L43, mitochondrial OS	MRPL43	9	2	2	1	1	23.4	8.65	Mitochondria;Nucleoplasm				Mitochondria		Nucleoplasm
95	High	Q9H9J2	39S ribosomal protein L44, mitochondrial OS	MRPL44	17	6	6	1	1	37.5	8.4	Mitochondria	Nuclear bodies;Nucleoplasm;Plasma membrane			Mitochondria		Nuclear bodies;Nucleoplasm;Plasma membrane
96	High	Q9BRJ2	39S ribosomal protein L45, mitochondrial OS	MRPL45	32	5	5	1	1	35.3	9.03	Mitochondria			Mitochondria
97	High	Q9H2W6	39S ribosomal protein L46, mitochondrial OS	MRPL46	18	5	5	1	1	31.7	7.05	Mitochondria	Cell Junctions;Nucleoplasm			Mitochondria		Cell Junctions;Nucleoplasm
98	High	Q9HD33	39S ribosomal protein L47, mitochondrial OS	MRPL47	11	2	2	1	1	29.4	10.37	Mitochondria				Mitochondria
99	High	Q96GC5	39S ribosomal protein L48, mitochondrial OS	MRPL48	4	1	1	1	1	23.9	8.98	Mitochondria				Mitochondria
100	High	Q13405	39S ribosomal protein L49, mitochondrial OS	MRPL49	19	6	6	1	1	19.2	9.45
101	High	Q8N5N7	39S ribosomal protein L50, mitochondrial OS	MRPL50	22	5	5	1	1	18.3	7.88
102	High	Q86TS9	39S ribosomal protein L52, mitochondrial OS	MRPL52	11	2	2	1	1	13.7	10.26	Mitochondria	Nucleoplasm			Mitochondria		Nucleoplasm	Nucleoplasm
103	High	Q96EL3	39S ribosomal protein L53, mitochondrial OS	MRPL53	34	2	2	1	1	12.1	8.76	Mitochondria				Mitochondria
104	High	Q6P161	39S ribosomal protein L54, mitochondrial OS	MRPL54	12	2	2	1	1	15.8	9.6	Mitochondria					Mitochondria		Mitochondria
105	High	Q9BYD2	39S ribosomal protein L9, mitochondrial OS	MRPL9	7	2	2	2	1	30.2	10.08	Mitochondria				Mitochondria
106	High	Q99714	3-hydroxyacyl-CoA dehydrogenase type-2 OS	HSD17B10	159	16	16	1	1	26.9	7.78
107	High	P31937	3-hydroxyisobutyrate dehydrogenase, mitochondrial OS	HIBADH	35	4	4	1	1	35.3	8.13
108	High	Q6NVY1	3-hydroxyisobutyryl-CoA hydrolase, mitochondrial OS	HIBCH	14	3	3	1	1	43.5	8.19	Mitochondria			Mitochondria
109	High	P42765	3-ketoacyl-CoA thiolase, mitochondrial OS	ACAA2	41	10	10	1	1	41.9	8.09	Mitochondria				Mitochondria
110	High	P09110	3-ketoacyl-CoA thiolase, peroxisomal OS	ACAA1	94	13	13	1	1	44.3	8.44	Peroxisomes				Peroxisomes
111	High	Q06136	3-ketodihydrosphingosine reductase OS	KDSR	6	2	2	1	1	36.2	7.12
112	High	P56937	3-keto-steroid reductase OS	HSD17B7	9	2	2	1	1	38.2	8.1
113	High	O14874	3-methyl-2-oxobutanoate dehydrogenase [lipoamide]] kinase, mitochondrial OS	BCKDK	6	1	1	2	1	46.3	8.82	Mitochondria				Mitochondria
114	High	P46783	40S ribosomal protein S10 OS	RPS10	45	6	6	1	1	18.9	10.15	Cytosol					Cytosol
115	High	P62280	40S ribosomal protein S11 OS	RPS11	133	7	7	1	1	18.4	10.3	Cytosol;Endoplasmic reticulum	Nucleoli			Cytosol;Endoplasmic reticulum	Nucleoli
116	High	P25398	40S ribosomal protein S12 OS	RPS12	210	8	8	1	1	14.5	7.21	Cytosol	Golgi apparatus;Vesicles			Cytosol	Golgi apparatus;Vesicles
117	High	P62277	40S ribosomal protein S13 OS	RPS13	181	9	9	1	1	17.2	10.54	Endoplasmic reticulum					Endoplasmic reticulum
118	High	P62263	40S ribosomal protein S14 OS	RPS14	234	9	9	1	1	16.3	10.05	Cytosol;Endoplasmic reticulum				Cytosol;Endoplasmic reticulum
119	High	P62841	40S ribosomal protein S15 OS	RPS15	140	4	4	1	1	17	10.39	Cytosol;Endoplasmic reticulum					Cytosol;Endoplasmic reticulum
120	High	P62244	40S ribosomal protein S15a OS	RPS15A	190	9	9	1	1	14.8	10.13
121	High	P62249	40S ribosomal protein S16 OS	RPS16	181	10	10	1	1	16.4	10.21	Cytosol;Endoplasmic reticulum			Cytosol;Endoplasmic reticulum
122	High	P0CW22	40S ribosomal protein S17-like OS	RPS17L	154	6	6	1	1	15.5	9.85
123	High	P62269	40S ribosomal protein S18 OS	RPS18	345	14	14	1	1	17.7	10.99	Cytosol				Cytosol
124	High	P39019	40S ribosomal protein S19 OS	RPS19	258	12	12	1	1	16.1	10.32	Nucleoplasm				Nucleoplasm			Nucleoplasm
125	High	P15880	40S ribosomal protein S2 OS	RPS2	392	17	17	1	1	31.3	10.24	Cytosol;Endoplasmic reticulum					Cytosol;Endoplasmic reticulum
126	High	P60866	40S ribosomal protein S20 OS	RPS20	241	5	5	1	1	13.4	9.94	Cytosol;Endoplasmic reticulum				Cytosol;Endoplasmic reticulum
127	High	P63220	40S ribosomal protein S21 OS	RPS21	72	5	5	1	1	9.1	8.5	Cytosol;Endoplasmic reticulum				Cytosol;Endoplasmic reticulum
128	High	P62266	40S ribosomal protein S23 OS	RPS23	59	6	6	1	1	15.8	10.49	Cytosol;Endoplasmic reticulum			Cytosol;Endoplasmic reticulum
129	High	P62847	40S ribosomal protein S24 OS	RPS24	112	6	6	1	1	15.4	10.78	Cytosol;Endoplasmic reticulum			Cytosol;Endoplasmic reticulum				Cytosol;Endoplasmic reticulum
130	High	P62851	40S ribosomal protein S25 OS	RPS25	185	9	9	1	1	13.7	10.11	Cytosol;Endoplasmic reticulum	Nucleoli			Cytosol;Endoplasmic reticulum		Nucleoli	Nucleoli
131	High	P62854	40S ribosomal protein S26 OS	RPS26	11	2	2	1	1	13	11	Cytosol;Endoplasmic reticulum	Nucleoli		Cytosol;Endoplasmic reticulum	Nucleoli
132	High	P42677	40S ribosomal protein S27 OS	RPS27	139	5	5	1	1	9.5	9.45	Cytosol;Endoplasmic reticulum	Nucleoli				Cytosol;Endoplasmic reticulum;Nucleoli
133	High	P62857	40S ribosomal protein S28 OS	RPS28	106	7	7	1	1	7.8	10.7	Cytosol					Cytosol		Cytosol
134	High	P62273	40S ribosomal protein S29 OS	RPS29	26	2	2	1	1	6.7	10.13	Cytosol;Endoplasmic reticulum				Cytosol;Endoplasmic reticulum
135	High	P23396	40S ribosomal protein S3 OS	RPS3	484	23	23	1	1	26.7	9.66	Cytosol;Endoplasmic reticulum				Cytosol;Endoplasmic reticulum
136	High	P62861	40S ribosomal protein S30 OS	FAU	24	3	3	1	1	6.6	12.15	Cytosol;Endoplasmic reticulum	Nucleoli		Cytosol;Endoplasmic reticulum;Nucleoli				Cytosol
137	High	P61247	40S ribosomal protein S3a OS	RPS3A	389	20	20	1	1	29.9	9.73	Cytosol;Endoplasmic reticulum;Nucleoli			Cytosol;Endoplasmic reticulum;Nucleoli				Endoplasmic reticulum
138	High	P62701	40S ribosomal protein S4, X isoform OS	RPS4X	423	18	18	1	1	29.6	10.15
139	High	P46782	40S ribosomal protein S5 OS	RPS5	363	17	17	1	1	22.9	9.72	Cytosol;Endoplasmic reticulum				Cytosol;Endoplasmic reticulum
140	High	P62753	40S ribosomal protein S6 OS	RPS6	317	13	13	1	1	28.7	10.84	Cytosol;Endoplasmic reticulum			Cytosol;Endoplasmic reticulum
141	High	P62081	40S ribosomal protein S7 OS	RPS7	320	14	14	1	1	22.1	10.1	Cytosol;Endoplasmic reticulum					Cytosol;Endoplasmic reticulum
142	High	P62241	40S ribosomal protein S8 OS	RPS8	327	16	16	1	1	24.2	10.32	Cytosol;Endoplasmic reticulum			Cytosol;Endoplasmic reticulum
143	High	P46781	40S ribosomal protein S9 OS	RPS9	127	11	11	2	1	22.6	10.65
144	High	P08865	40S ribosomal protein SA OS	RPSA	294	13	13	3	1	32.8	4.87	Cytosol;Plasma membrane				Cytosol;Plasma membrane
145	High	Q9BRK5	45 kDa calcium-binding protein OS	SDF4	12	3	3	2	1	41.8	4.86	Golgi apparatus				Golgi apparatus
146	High	P08195	4F2 cell-surface antigen heavy chain OS	SLC3A2	414	20	20	1	1	68	5.01	Plasma membrane	Nucleoplasm			Plasma membrane		Nucleoplasm	Nucleoplasm;Plasma membrane
147	High	P49189	4-trimethylaminobutyraldehyde dehydrogenase OS	ALDH9A1	12	5	5	1	1	53.8	5.87	Cytosol					Cytosol		Cytosol
148	High	Q9H0D6	5'-3' exoribonuclease 2 OS	XRN2	98	15	15	1	1	108.5	7.47	Nucleoli	Nucleoplasm		Nucleoli;Nucleoplasm
149	High	Q13131	5'-AMP-activated protein kinase catalytic subunit alpha-1 OS	PRKAA1	11	5	5	1	1	64	8.12	Nuclear speckles	Cytosol			Cytosol;Nuclear speckles			Nuclear speckles
150	High	P54619	5'-AMP-activated protein kinase subunit gamma-1 OS	PRKAG1	11	4	4	1	1	37.6	6.92	Cytosol	Nucleoplasm				Cytosol;Nucleoplasm
151	High	Q96CB9	5-methylcytosine rRNA methyltransferase NSUN4 OS	NSUN4	7	2	2	1	1	43.1	8.18
152	High	Q5TFE4	5'-nucleotidase domain-containing protein 1 OS	NT5DC1	4	1	1	1	1	51.8	6.35
153	High	P56378	6.8 kDa mitochondrial proteolipid OS	MP68	31	2	2	1	1	6.7	10.08
154	High	P10809	60 kDa heat shock protein, mitochondrial OS	HSPD1	3053	64	64	2	1	61	5.87	Mitochondria			Mitochondria
155	High	P10155	60 kDa SS-A/Ro ribonucleoprotein OS	TROVE2	3	2	2	1	1	60.6	8.03	Cytosol	Nucleoplasm				Cytosol;Nucleoplasm		Nucleoplasm
156	High	P05388	60S acidic ribosomal protein P0 OS	RPLP0	382	22	22	1	1	34.3	5.97	Cytosol;Endoplasmic reticulum				Cytosol;Endoplasmic reticulum
157	High	P05386	60S acidic ribosomal protein P1 OS	RPLP1	258	3	4	1	1	11.5	4.32	Cytosol;Endoplasmic reticulum				Cytosol;Endoplasmic reticulum
158	High	P05387	60S acidic ribosomal protein P2 OS	RPLP2	571	12	13	1	1	11.7	4.54	Mitochondria					Mitochondria
159	High	Q96D46	60S ribosomal export protein NMD3 OS	NMD3	30	4	4	1	1	57.6	7.14	Nucleoli;Nucleoplasm				Nucleoli;Nucleoplasm
160	High	P27635	60S ribosomal protein L10 OS	RPL10	311	9	9	6	1	24.6	10.08	Cytosol;Endoplasmic reticulum			Cytosol;Endoplasmic reticulum
161	High	P62906	60S ribosomal protein L10a OS	RPL10A	364	13	13	1	1	24.8	9.94	Cytosol;Endoplasmic reticulum	Nucleoli			Cytosol;Endoplasmic reticulum;Nucleoli
162	High	P62913	60S ribosomal protein L11 OS	RPL11	248	9	9	9	1	20.2	9.6	Vesicles					Vesicles
163	High	P30050	60S ribosomal protein L12 OS	RPL12	344	10	10	9	1	17.8	9.42	Golgi apparatus					Golgi apparatus
164	High	P26373	60S ribosomal protein L13 OS	RPL13	398	18	18	1	1	24.2	11.65	Cytosol;Endoplasmic reticulum;Nucleoli			Cytosol;Endoplasmic reticulum;Nucleoli
165	High	P40429	60S ribosomal protein L13a OS	RPL13A	202	10	10	1	1	23.6	10.93	Cytosol;Nucleoli					Cytosol;Nucleoli
166	High	P50914	60S ribosomal protein L14 OS	RPL14	191	7	7	1	1	23.4	10.93	Cytosol;Endoplasmic reticulum				Cytosol;Endoplasmic reticulum
167	High	P61313	60S ribosomal protein L15 OS	RPL15	270	11	11	1	1	24.1	11.62
168	High	P18621	60S ribosomal protein L17 OS	RPL17	214	12	12	2	1	21.4	10.17	Cytosol;Endoplasmic reticulum				Cytosol;Endoplasmic reticulum
169	High	Q07020	60S ribosomal protein L18 OS	RPL18	359	12	12	1	1	21.6	11.72	Cytosol;Endoplasmic reticulum	Nucleoli			Cytosol	Endoplasmic reticulum	Nucleoli
170	High	Q02543	60S ribosomal protein L18a OS	RPL18A	173	12	12	1	1	20.7	10.71	Cytosol;Nucleoli					Cytosol;Nucleoli			Cytosol;Nucleoli	Cytosol (correlation);Nucleoli (correlation)
171	High	P84098	60S ribosomal protein L19 OS	RPL19	303	10	10	1	1	23.5	11.47	Cytosol;Nucleoli			Cytosol;Nucleoli				Nucleoli
172	High	P46778	60S ribosomal protein L21 OS	RPL21	186	4	4	1	1	18.6	10.49	Cytosol;Endoplasmic reticulum;Nucleoli fibrillar center				Cytosol;Endoplasmic reticulum;Nucleoli fibrillar center
173	High	P35268	60S ribosomal protein L22 OS	RPL22	305	7	7	1	1	14.8	9.19	Nucleoli	Nucleoplasm				Nucleoli;Nucleoplasm		Nucleoli
174	High	P62829	60S ribosomal protein L23 OS	RPL23	374	10	10	1	1	14.9	10.51	Cytosol				Cytosol
175	High	P62750	60S ribosomal protein L23a OS	RPL23A	256	12	12	1	1	17.7	10.45	Cytosol;Endoplasmic reticulum;Nucleoli fibrillar center					Cytosol;Endoplasmic reticulum;Nucleoli fibrillar center
176	High	P83731	60S ribosomal protein L24 OS	RPL24	186	8	8	1	1	17.8	11.25	Cytosol;Endoplasmic reticulum			Cytosol;Endoplasmic reticulum
177	High	P61254	60S ribosomal protein L26 OS	RPL26	335	3	10	1	1	17.2	10.55	Cytosol;Endoplasmic reticulum	Nucleoli			Cytosol;Endoplasmic reticulum	Nucleoli
178	High	Q9UNX3	60S ribosomal protein L26-like 1 OS	RPL26L1	237	1	8	1	1	17.2	10.55	Cytosol;Endoplasmic reticulum	Nucleoli			Cytosol;Endoplasmic reticulum;Nucleoli
179	High	P61353	60S ribosomal protein L27 OS	RPL27	185	8	8	2	1	15.8	10.56	Nucleoli	Nucleoplasm		Nucleoli;Nucleoplasm
180	High	P46776	60S ribosomal protein L27a OS	RPL27A	232	6	6	1	1	16.6	11	Cytosol;Endoplasmic reticulum			Cytosol;Endoplasmic reticulum
181	High	P46779	60S ribosomal protein L28 OS	RPL28	194	8	8	1	1	15.7	12.02	Cytosol;Endoplasmic reticulum				Cytosol;Endoplasmic reticulum
182	High	P47914	60S ribosomal protein L29 OS	RPL29	101	5	5	1	1	17.7	11.66	Cytosol;Endoplasmic reticulum;Nucleoli				Cytosol;Endoplasmic reticulum;Nucleoli
183	High	P39023	60S ribosomal protein L3 OS	RPL3	609	25	25	1	1	46.1	10.18	Cytosol;Nucleoli				Cytosol;Nucleoli
184	High	P62888	60S ribosomal protein L30 OS	RPL30	239	8	8	1	1	12.8	9.63	Cytosol;Endoplasmic reticulum					Cytosol;Endoplasmic reticulum
185	High	P62899	60S ribosomal protein L31 OS	RPL31	139	7	7	1	1	14.5	10.54
186	High	P62910	60S ribosomal protein L32 OS	RPL32	132	8	8	1	1	15.9	11.33	Cytosol;Endoplasmic reticulum					Cytosol;Endoplasmic reticulum
187	High	P49207	60S ribosomal protein L34 OS	RPL34	250	8	8	1	1	13.3	11.47	Cytosol;Endoplasmic reticulum;Nucleoli				Cytosol;Endoplasmic reticulum;Nucleoli
188	High	P42766	60S ribosomal protein L35 OS	RPL35	88	5	5	1	1	14.5	11.05	Cytosol;Endoplasmic reticulum					Cytosol;Endoplasmic reticulum
189	High	P18077	60S ribosomal protein L35a OS	RPL35A	35	4	4	1	1	12.5	11.06
190	High	Q9Y3U8	60S ribosomal protein L36 OS	RPL36	160	7	7	1	1	12.2	11.59	Cytosol;Endoplasmic reticulum						Cytosol;Endoplasmic reticulum
191	High	P83881	60S ribosomal protein L36a OS	RPL36A	148	3	6	1	1	12.4	10.58	Cytosol;Endoplasmic reticulum	Plasma membrane			Cytosol;Endoplasmic reticulum	Plasma membrane
192	High	Q969Q0	60S ribosomal protein L36a-like OS	RPL36AL	129	2	5	1	1	12.5	10.65	Cytosol;Endoplasmic reticulum	Plasma membrane				Cytosol;Endoplasmic reticulum;Plasma membrane
193	High	P61513	60S ribosomal protein L37a OS	RPL37A	84	3	3	1	1	10.3	10.43	Cytosol;Endoplasmic reticulum					Cytosol;Endoplasmic reticulum
194	High	P63173	60S ribosomal protein L38 OS	RPL38	46	4	4	1	1	8.2	10.1	Cytosol;Endoplasmic reticulum				Cytosol;Endoplasmic reticulum
195	High	P62891	60S ribosomal protein L39 OS	RPL39	40	1	1	1	1	6.4	12.56
196	High	P36578	60S ribosomal protein L4 OS	RPL4	912	28	28	1	1	47.7	11.06	Cytosol;Endoplasmic reticulum	Nuclear bodies;Nucleoli			Cytosol;Endoplasmic reticulum;Nucleoli	Nuclear bodies		Nucleoli	Cytosol;Nuclear bodies;Nucleoli
197	High	P46777	60S ribosomal protein L5 OS	RPL5	423	19	19	1	1	34.3	9.72	Cytosol;Endoplasmic reticulum	Nucleoli;Nucleoli rim			Cytosol;Endoplasmic reticulum;Nucleoli;Nucleoli rim
198	High	Q02878	60S ribosomal protein L6 OS	RPL6	709	21	21	1	1	32.7	10.58	Cytokinetic bridge;Microtubules					Cytokinetic bridge;Microtubules		Cytokinetic bridge		Cytokinetic bridge (biological definition)
199	High	P18124	60S ribosomal protein L7 OS	RPL7	584	21	21	1	1	29.2	10.65	Cytosol;Endoplasmic reticulum	Nucleoli				Cytosol;Endoplasmic reticulum;Nucleoli
200	High	P62424	60S ribosomal protein L7a OS	RPL7A	437	16	16	1	1	30	10.61	Nucleoli	Vesicles				Nucleoli;Vesicles
201	High	Q6DKI1	60S ribosomal protein L7-like 1 OS	RPL7L1	48	4	4	1	1	28.6	10.51	Mitochondria;Nucleoli					Mitochondria;Nucleoli
202	High	P62917	60S ribosomal protein L8 OS	RPL8	420	14	14	1	1	28	11.03	Cytosol;Endoplasmic reticulum;Nucleoli				Cytosol;Endoplasmic reticulum;Nucleoli
203	High	P32969	60S ribosomal protein L9 OS	RPL9	222	10	10	1	1	21.9	9.95	Cytosol;Endoplasmic reticulum	Nucleoli			Cytosol;Endoplasmic reticulum;Nucleoli
204	High	Q9Y221	60S ribosome subunit biogenesis protein NIP7 homolog OS	NIP7	16	2	2	1	1	20.4	8.51	Nucleoli;Nucleoplasm				Nucleoli;Nucleoplasm
205	High	Q16875	6-phosphofructo-2-kinase/fructose-2,6-bisphosphatase 3 OS	PFKFB3	2	1	1	1	1	59.6	8.21	Nucleoplasm			Nucleoplasm
206	High	P52209	6-phosphogluconate dehydrogenase, decarboxylating OS	PGD	39	12	12	1	1	53.1	7.23	Cytosol;Intermediate filaments					Cytosol;Intermediate filaments		Intermediate filaments
207	High	O95336	6-phosphogluconolactonase OS	PGLS	16	3	3	1	1	27.5	6.05	Nucleoplasm	Cytosol			Cytosol;Nucleoplasm
208	High	P11021	78 kDa glucose-regulated protein OS	HSPA5	2036	45	47	1	1	72.3	5.16	Cytosol					Cytosol
209	High	Q9UBM7	7-dehydrocholesterol reductase OS	DHCR7	25	6	6	1	1	54.5	8.7	Endoplasmic reticulum				Endoplasmic reticulum
210	High	Q7L2J0	7SK snRNA methylphosphate capping enzyme OS	MEPCE	5	3	3	1	1	74.3	9.57	Nucleoplasm	Cell Junctions				Cell Junctions;Nucleoplasm		Nucleoplasm
211	High	P42684	Abelson tyrosine-protein kinase 2 OS	ABL2	4	2	2	1	1	128.3	8.07	Nucleoplasm	Vesicles				Nucleoplasm;Vesicles		Nucleoplasm
212	High	O95870	Abhydrolase domain-containing protein 16A OS	ABHD16A	40	11	11	1	1	63.2	8.13
213	High	Q8IZP0	Abl interactor 1 OS	ABI1	6	3	3	1	1	55	7.06	Plasma membrane					Plasma membrane
214	High	Q9NYB9	Abl interactor 2 OS	ABI2	6	2	2	2	1	55.6	6.16	Nucleoplasm	Cytosol;Vesicles			Cytosol;Nucleoplasm	Vesicles
215	High	Q86V21	Acetoacetyl-CoA synthetase OS	AACS	2	1	1	1	1	75.1	6.24	Vesicles					Vesicles
216	High	A1L0T0	Acetolactate synthase-like protein OS	ILVBL	190	11	11	1	1	67.8	8.15	Golgi apparatus;Vesicles					Golgi apparatus;Vesicles
217	High	Q9BWD1	Acetyl-CoA acetyltransferase, cytosolic OS	ACAT2	6	1	1	1	1	41.3	6.92	Cytosol	Nucleoplasm				Cytosol;Nucleoplasm		Cytosol;Nucleoplasm
218	High	P24752	Acetyl-CoA acetyltransferase, mitochondrial OS	ACAT1	124	17	17	1	1	45.2	8.85	Mitochondria			Mitochondria				Mitochondria
219	High	Q13085	Acetyl-CoA carboxylase 1 OS	ACACA	9	4	4	1	1	265.4	6.37	Cytosol	Actin filaments;Nucleoli fibrillar center			Cytosol		Actin filaments;Nucleoli fibrillar center
220	High	O00400	Acetyl-coenzyme A transporter 1 OS	SLC33A1	21	7	7	1	1	60.9	7.33	Nucleoplasm					Nucleoplasm
221	High	P39687	Acidic leucine-rich nuclear phosphoprotein 32 family member A OS	ANP32A	21	2	3	1	1	28.6	4.09	Centrosome;Nucleoplasm	Cytosol		Centrosome;Nucleoplasm	Cytosol
222	High	Q92688	Acidic leucine-rich nuclear phosphoprotein 32 family member B OS	ANP32B	25	2	3	1	1	28.8	4.06	Nucleoplasm	Centrosome;Cytosol		Centrosome;Nucleoplasm	Cytosol
223	High	Q9BTT0	Acidic leucine-rich nuclear phosphoprotein 32 family member E OS	ANP32E	23	5	5	1	1	30.7	3.85	Centrosome;Nucleoplasm	Cytosol		Centrosome;Nucleoplasm	Cytosol
224	High	Q99798	Aconitate hydratase, mitochondrial OS	ACO2	84	17	17	1	1	85.4	7.61	Mitochondria					Mitochondria
225	High	P68032	Actin, alpha cardiac muscle 1 OS	ACTC1	1777	3	24	1	1	42	5.39
226	High	P68133	Actin, alpha skeletal muscle OS	ACTA1	1761	1	22	1	1	42	5.39
227	High	P60709	Actin, cytoplasmic 1 OS	ACTB	3156	19	38	1	1	41.7	5.48
228	High	Q9NQW6	Actin-binding protein anillin OS	ANLN	59	12	12	1	1	124.1	8.07	Nucleoplasm	Midbody		Midbody;Nucleoplasm				Nucleoplasm		Midbody (biological definition)
229	High	P61160	Actin-related protein 2 OS	ACTR2	165	13	13	1	1	44.7	6.74	Cytosol					Cytosol
230	High	Q92747	Actin-related protein 2/3 complex subunit 1A OS	ARPC1A	3	1	2	1	1	41.5	8.18	Cell Junctions	Cytosol				Cell Junctions;Cytosol
231	High	O15143	Actin-related protein 2/3 complex subunit 1B OS	ARPC1B	105	12	13	1	1	40.9	8.35	Cytosol;Vesicles				Cytosol;Vesicles
232	High	O15144	Actin-related protein 2/3 complex subunit 2 OS	ARPC2	51	9	9	1	1	34.3	7.36	Nucleoplasm				Nucleoplasm
233	High	O15145	Actin-related protein 2/3 complex subunit 3 OS	ARPC3	9	2	2	1	1	20.5	8.59	Nucleoplasm						Nucleoplasm
234	High	P59998	Actin-related protein 2/3 complex subunit 4 OS	ARPC4	77	5	5	1	1	19.7	8.43
235	High	O15511	Actin-related protein 2/3 complex subunit 5 OS	ARPC5	56	7	8	1	1	16.3	5.67	Cell Junctions;Cytosol;Plasma membrane;Vesicles					Cell Junctions;Cytosol;Plasma membrane;Vesicles
236	High	Q9BPX5	Actin-related protein 2/3 complex subunit 5-like protein OS	ARPC5L	35	4	5	1	1	16.9	6.6
237	High	P61158	Actin-related protein 3 OS	ACTR3	249	20	24	1	1	47.3	5.88
238	High	Q9P1U1	Actin-related protein 3B OS	ACTR3B	44	1	5	1	1	47.6	5.88
239	High	Q9H9F9	Actin-related protein 5 OS	ACTR5	7	2	2	1	1	68.3	5.27
240	High	P53999	Activated RNA polymerase II transcriptional coactivator p15 OS	SUB1	79	5	5	1	1	14.4	9.6	Nucleoli;Nucleoplasm				Nucleoli;Nucleoplasm
241	High	Q8N3C0	Activating signal cointegrator 1 complex subunit 3 OS	ASCC3	7	3	3	2	1	251.3	7.09	Cytosol	Golgi apparatus			Cytosol	Golgi apparatus
242	High	Q6VMQ6	Activating transcription factor 7-interacting protein 1 OS	ATF7IP	2	1	1	1	1	136.3	4.7	Nuclear bodies;Nucleoplasm			Nuclear bodies;Nucleoplasm
243	High	O95433	Activator of 90 kDa heat shock protein ATPase homolog 1 OS	AHSA1	47	9	9	1	1	38.3	5.53	Cytosol				Cytosol
244	High	Q9ULW3	Activator of basal transcription 1 OS	ABT1	15	4	4	1	1	31.1	9.88	Vesicles					Vesicles
245	High	Q86WX3	Active regulator of SIRT1 OS	RPS19BP1	4	1	1	1	1	15.4	10.74	Cytosol;Nucleoli	Nucleoplasm			Nucleoli;Nucleoplasm		Cytosol		Cytosol;Nucleoli;Nucleoplasm
246	High	Q9H2P0	Activity-dependent neuroprotector homeobox protein OS	ADNP	21	7	7	1	1	123.5	7.34	Nucleoplasm					Nucleoplasm
247	High	O14561	Acyl carrier protein, mitochondrial OS	NDUFAB1	7	2	2	4	1	17.4	4.93	Mitochondria	Nucleoplasm			Mitochondria	Nucleoplasm		Mitochondria
248	High	P13798	Acylamino-acid-releasing enzyme OS	APEH	10	2	2	1	1	81.2	5.48	Cytosol			Cytosol				Cytosol
249	High	Q709F0	Acyl-CoA dehydrogenase family member 11 OS	ACAD11	34	6	6	1	1	87.2	8.12
250	High	Q9H845	Acyl-CoA dehydrogenase family member 9, mitochondrial OS	ACAD9	80	13	13	1	1	68.7	7.96	Mitochondria			Mitochondria				Mitochondria
251	High	Q96CM8	Acyl-CoA synthetase family member 2, mitochondrial OS	ACSF2	6	2	2	1	1	68.1	7.55	Cytosol;Microtubules;Nucleoplasm						Cytosol;Microtubules;Nucleoplasm
252	High	Q92604	Acyl-CoA:lysophosphatidylglycerol acyltransferase 1 OS	LPGAT1	5	1	1	3	1	43.1	8.92
253	High	Q5T8D3	Acyl-CoA-binding domain-containing protein 5 OS	ACBD5	15	2	2	1	1	60.1	5.33	Peroxisomes			Peroxisomes
254	High	P07108	Acyl-CoA-binding protein OS	DBI	6	1	1	1	1	10	6.57
255	High	Q9NPJ3	Acyl-coenzyme A thioesterase 13 OS	ACOT13	10	3	3	1	1	15	9.14	Cell Junctions					Cell Junctions
256	High	P49753	Acyl-coenzyme A thioesterase 2, mitochondrial OS	ACOT2	15	3	3	1	1	53.2	8.47	Mitochondria					Mitochondria
257	High	O14734	Acyl-coenzyme A thioesterase 8 OS	ACOT8	36	5	5	1	1	35.9	7.56	Vesicles	Mitochondria			Vesicles	Mitochondria
258	High	Q9Y305	Acyl-coenzyme A thioesterase 9, mitochondrial OS	ACOT9	32	8	8	1	1	49.9	8.6	Cytosol;Plasma membrane	Nucleoplasm				Cytosol;Nucleoplasm;Plasma membrane
259	High	Q53H12	Acylglycerol kinase, mitochondrial OS	AGK	88	16	16	1	1	47.1	8.09	Mitochondria	Vesicles			Mitochondria	Vesicles
260	High	O75608	Acyl-protein thioesterase 1 OS	LYPLA1	15	4	4	1	1	24.7	6.77	Cytosol;Nucleoplasm					Cytosol;Nucleoplasm
261	High	O95372	Acyl-protein thioesterase 2 OS	LYPLA2	11	2	2	1	1	24.7	7.23	Cytosol	Nucleoplasm					Cytosol;Nucleoplasm
262	High	Q6P587	Acylpyruvase FAHD1, mitochondrial OS	FAHD1	12	1	1	1	1	24.8	7.39	Mitochondria	Nucleoplasm		Mitochondria;Nucleoplasm
263	High	P46108	Adapter molecule crk OS	CRK	6	1	1	1	1	33.8	5.55	Plasma membrane					Plasma membrane
264	High	Q8NC96	Adaptin ear-binding coat-associated protein 1 OS	NECAP1	3	1	1	1	1	29.7	6.8	Vesicles	Cytosol				Cytosol;Vesicles
265	High	Q9NVZ3	Adaptin ear-binding coat-associated protein 2 OS	NECAP2	9	2	2	1	1	28.3	8.38	Endoplasmic reticulum					Endoplasmic reticulum		Endoplasmic reticulum
266	High	P07741	Adenine phosphoribosyltransferase OS	APRT	17	5	5	1	1	19.6	6.02	Cytosol;Nucleoplasm				Cytosol		Nucleoplasm	Nucleoplasm
267	High	Q8TB61	Adenosine 3'-phospho 5'-phosphosulfate transporter 1 OS	SLC35B2	16	5	5	1	1	47.5	9.16	Vesicles					Vesicles
268	High	P00813	Adenosine deaminase OS	ADA	39	5	5	1	1	40.7	5.95	Plasma membrane	Cytosol			Cytosol;Plasma membrane			Cytosol;Plasma membrane
269	High	P23526	Adenosylhomocysteinase OS	AHCY	29	5	5	1	1	47.7	6.34	Cytosol				Cytosol
270	High	P54819	Adenylate kinase 2, mitochondrial OS	AK2	247	16	16	1	1	26.5	7.81	Mitochondria					Mitochondria
271	High	P27144	Adenylate kinase 4, mitochondrial OS	AK4	20	4	4	1	1	25.3	8.4	Mitochondria				Mitochondria
272	High	P00568	Adenylate kinase isoenzyme 1 OS	AK1	15	4	4	1	1	21.6	8.63	Cytosol				Cytosol
273	High	P30566	Adenylosuccinate lyase OS	ADSL	8	3	3	1	1	54.9	7.11	Cytosol			Cytosol				Cytosol
274	High	Q01518	Adenylyl cyclase-associated protein 1 OS	CAP1	112	11	11	1	1	51.9	8.06	Cytosol					Cytosol		Cytosol
275	High	Q9HDC9	Adipocyte plasma membrane-associated protein OS	APMAP	347	16	16	1	1	46.5	6.16	Plasma membrane					Plasma membrane
276	High	P12235	ADP/ATP translocase 1 OS	SLC25A4	408	3	21	1	1	33	9.76	Mitochondria				Mitochondria
277	High	P05141	ADP/ATP translocase 2 OS	SLC25A5	993	14	34	1	1	32.8	9.69	Mitochondria				Mitochondria
278	High	P12236	ADP/ATP translocase 3 OS	SLC25A6	611	3	26	1	1	32.8	9.74	Mitochondria				Mitochondria
279	High	Q9BRR6	ADP-dependent glucokinase OS	ADPGK	10	5	5	1	1	54.1	6.2	Centrosome					Centrosome
280	High	Q9BW91	ADP-ribose pyrophosphatase, mitochondrial OS	NUDT9	2	1	1	1	1	39.1	8.22	Mitochondria;Nuclear bodies	Cell Junctions;Nuclear membrane			Mitochondria		Cell Junctions;Nuclear bodies;Nuclear membrane	Mitochondria;Nuclear membrane
281	High	P61204	ADP-ribosylation factor 3 OS	ARF3	94	4	6	3	1	20.6	7.43
282	High	P18085	ADP-ribosylation factor 4 OS	ARF4	22	3	5	1	1	20.5	7.14
283	High	P84085	ADP-ribosylation factor 5 OS	ARF5	38	2	4	3	1	20.5	6.79
284	High	P62330	ADP-ribosylation factor 6 OS	ARF6	13	4	4	1	1	20.1	8.95	Cytosol				Cytosol
285	High	Q8N6T3	ADP-ribosylation factor GTPase-activating protein 1 OS	ARFGAP1	23	3	3	1	1	44.6	5.66	Golgi apparatus;Vesicles	Nuclear membrane			Golgi apparatus;Vesicles		Nuclear membrane
286	High	Q9NP61	ADP-ribosylation factor GTPase-activating protein 3 OS	ARFGAP3	3	3	3	1	1	56.9	7.36	Cytosol	Golgi apparatus			Cytosol;Golgi apparatus
287	High	Q9UJY4	ADP-ribosylation factor-binding protein GGA2 OS	GGA2	6	1	1	1	1	67.1	6.55	Golgi apparatus			Golgi apparatus
288	High	P40616	ADP-ribosylation factor-like protein 1 OS	ARL1	2	2	2	2	1	20.4	5.72	Golgi apparatus				Golgi apparatus
289	High	Q3SXY8	ADP-ribosylation factor-like protein 13B OS	ARL13B	30	2	2	1	1	48.6	6.62
290	High	Q15041	ADP-ribosylation factor-like protein 6-interacting protein 1 OS	ARL6IP1	59	3	3	1	1	23.3	9.32	Endoplasmic reticulum					Endoplasmic reticulum
291	High	Q66PJ3	ADP-ribosylation factor-like protein 6-interacting protein 4 OS	ARL6IP4	12	3	3	1	1	44.9	10.93	Nucleoplasm	Mitochondria				Nucleoplasm	Mitochondria
292	High	Q8N6S5	ADP-ribosylation factor-like protein 6-interacting protein 6 OS	ARL6IP6	8	2	2	1	1	24.7	6.33	Nuclear membrane	Cytosol				Cytosol;Nuclear membrane
293	High	Q96BM9	ADP-ribosylation factor-like protein 8A OS	ARL8A	22	1	6	1	1	21.4	7.77
294	High	Q9NVJ2	ADP-ribosylation factor-like protein 8B OS	ARL8B	36	4	9	1	1	21.5	8.43
295	High	Q13795	ADP-ribosylation factor-related protein 1 OS	ARFRP1	6	1	1	1	1	22.6	7.56	Golgi apparatus				Golgi apparatus			Golgi apparatus
296	High	P10109	Adrenodoxin, mitochondrial OS	FDX1	5	1	1	1	1	19.4	5.83	Mitochondria			Mitochondria				Mitochondria
297	High	Q9UHB7	AF4/FMR2 family member 4 OS	AFF4	4	1	1	1	1	127.4	9.31	Nucleoli fibrillar center;Nucleoplasm				Nucleoli fibrillar center;Nucleoplasm
298	High	P55196	Afadin OS	MLLT4	48	14	14	1	1	206.7	6.47
299	High	Q9Y4W6	AFG3-like protein 2 OS	AFG3L2	280	33	33	1	1	88.5	8.66	Mitochondria				Mitochondria
300	High	O43488	Aflatoxin B1 aldehyde reductase member 2 OS	AKR7A2	3	1	1	2	1	39.6	7.17	Cytosol				Cytosol
301	High	O00468	Agrin OS	AGRN	20	7	7	1	1	217.1	6.39	Cytosol	Plasma membrane	Predicted to be secreted			Cytosol;Plasma membrane
302	High	O00170	AH receptor-interacting protein OS	AIP	29	6	6	1	1	37.6	6.29	Cytosol				Cytosol
303	High	Q92667	A-kinase anchor protein 1, mitochondrial OS	AKAP1	16	5	5	1	1	97.3	4.94	Mitochondria				Mitochondria
304	High	Q02952	A-kinase anchor protein 12 OS	AKAP12	594	42	42	1	1	191.4	4.41	Cytosol;Plasma membrane			Cytosol;Plasma membrane				Cytosol;Plasma membrane
305	High	O43823	A-kinase anchor protein 8 OS	AKAP8	3	1	1	1	1	76.1	5.15	Nucleoplasm				Nucleoplasm
306	High	Q9ULX6	A-kinase anchor protein 8-like OS	AKAP8L	6	1	1	1	1	71.6	5.07	Nuclear speckles				Nuclear speckles
307	High	Q9NRG9	Aladin OS	AAAS	124	15	15	1	1	59.5	7.5	Nuclear membrane	Centrosome;Cytosol				Centrosome;Cytosol;Nuclear membrane
308	High	P49588	Alanine--tRNA ligase, cytoplasmic OS	AARS	46	8	8	1	1	106.7	5.53	Cytosol				Cytosol			Cytosol
309	High	Q5JTZ9	Alanine--tRNA ligase, mitochondrial OS	AARS2	7	2	2	1	1	107.3	6.27	Mitochondria			Mitochondria
310	High	Q9BTE6	Alanyl-tRNA editing protein Aarsd1 OS	AARSD1	6	1	1	1	1	45.5	6.42	Cytosol;Nuclear membrane					Cytosol;Nuclear membrane
311	High	P11766	Alcohol dehydrogenase class-3 OS	ADH5	4	3	3	1	1	39.7	7.49
312	High	Q8IZ83	Aldehyde dehydrogenase family 16 member A1 OS	ALDH16A1	14	5	5	1	1	85.1	6.79	Mitochondria					Mitochondria
313	High	P30837	Aldehyde dehydrogenase X, mitochondrial OS	ALDH1B1	37	8	8	1	1	57.2	6.8	Mitochondria	Cytosol;Nucleoplasm;Vesicles			Mitochondria		Cytosol;Nucleoplasm;Vesicles	Mitochondria
314	High	P15121	Aldose reductase OS	AKR1B1	10	3	3	2	1	35.8	6.98	Cytosol	Nucleoplasm			Cytosol;Nucleoplasm			Cytosol	Cytosol;Nucleoplasm
315	High	Q9NUN7	Alkaline ceramidase 3 OS	ACER3	2	2	2	1	1	31.5	8.63
316	High	O00116	Alkyldihydroxyacetonephosphate synthase, peroxisomal OS	AGPS	235	27	27	1	1	72.9	7.34	Peroxisomes				Peroxisomes
317	High	Q6UW56	All-trans retinoic acid-induced differentiation factor OS	ATRAID	41	1	1	1	1	24.7	7.25
318	High	Q6NUM9	All-trans-retinol 13,14-reductase OS	RETSAT	20	6	6	1	1	66.8	8.28	Nucleoli						Nucleoli
319	High	Q6PD74	Alpha- and gamma-adaptin-binding protein p34 OS	AAGAB	6	2	2	1	1	34.6	4.64	Cytosol;Nuclear speckles				Cytosol	Nuclear speckles
320	High	Q9BYC5	Alpha-(1,6)-fucosyltransferase OS	FUT8	16	5	5	1	1	66.5	7.66	Golgi apparatus	Cytosol;Nucleoplasm				Cytosol;Golgi apparatus;Nucleoplasm
321	High	Q8NFV4	Alpha/beta hydrolase domain-containing protein 11 OS	ABHD11	4	1	1	1	1	34.7	9.48	Mitochondria				Mitochondria
322	High	Q96IU4	Alpha/beta hydrolase domain-containing protein 14B OS	ABHD14B	3	1	1	1	1	22.3	6.4	Nucleoli	Cytosol;Nucleoplasm			Cytosol;Nucleoplasm	Nucleoli
323	High	Q9H6U8	Alpha-1,2-mannosyltransferase ALG9 OS	ALG9	21	3	3	1	1	69.8	8.68	Endoplasmic reticulum					Endoplasmic reticulum
324	High	Q9H553	Alpha-1,3/1,6-mannosyltransferase ALG2 OS	ALG2	16	5	5	1	1	47.1	7.05	Actin filaments;Cytosol			Actin filaments;Cytosol				Actin filaments
325	High	P26572	Alpha-1,3-mannosyl-glycoprotein 2-beta-N-acetylglucosaminyltransferase OS	MGAT1	4	1	1	1	1	50.8	9.16
326	High	Q9UQ53	Alpha-1,3-mannosyl-glycoprotein 4-beta-N-acetylglucosaminyltransferase B OS	MGAT4B	2	1	1	2	1	63.2	7.87	Nucleoplasm	Cytosol;Golgi apparatus;Vesicles				Cytosol;Golgi apparatus;Nucleoplasm;Vesicles
327	High	Q10469	Alpha-1,6-mannosyl-glycoprotein 2-beta-N-acetylglucosaminyltransferase OS	MGAT2	9	2	2	1	1	51.5	8.76	Golgi apparatus				Golgi apparatus
328	High	Q09328	Alpha-1,6-mannosylglycoprotein 6-beta-N-acetylglucosaminyltransferase A OS	MGAT5	9	2	2	1	1	84.5	8.12
329	High	P02765	Alpha-2-HS-glycoprotein OS	AHSG	15	2	2	1	1	39.3	5.72	Golgi apparatus		Predicted to be secreted	Golgi apparatus
330	High	P30533	Alpha-2-macroglobulin receptor-associated protein OS	LRPAP1	21	5	5	1	1	41.4	8.78	Endoplasmic reticulum				Endoplasmic reticulum
331	High	P12814	Alpha-actinin-1 OS	ACTN1	71	9	14	2	1	103	5.41	Actin filaments;Focal adhesion sites;Plasma membrane					Actin filaments;Focal adhesion sites;Plasma membrane
332	High	O43707	Alpha-actinin-4 OS	ACTN4	45	9	14	1	1	104.8	5.44	Actin filaments;Nuclear bodies	Cytosol			Cytosol;Nuclear bodies	Actin filaments
333	High	P35611	Alpha-adducin OS	ADD1	3	2	2	1	1	80.9	5.83	Plasma membrane	Nucleoplasm		Nucleoplasm;Plasma membrane				Nucleoplasm
334	High	P49419	Alpha-aminoadipic semialdehyde dehydrogenase OS	ALDH7A1	16	5	5	1	1	58.5	7.99	Mitochondria	Cytosol			Cytosol;Mitochondria			Mitochondria
335	High	Q9UBT7	Alpha-catulin OS	CTNNAL1	7	2	2	1	1	81.8	6.64
336	High	P61163	Alpha-centractin OS	ACTR1A	11	6	6	1	1	42.6	6.64	Microtubules					Microtubules
337	High	O43768	Alpha-endosulfine OS	ENSA	18	3	3	1	1	13.4	7.24	Nucleoli;Nucleoplasm	Cytosol;Microtubules				Cytosol;Microtubules;Nucleoli;Nucleoplasm		Nucleoli
338	High	P06733	Alpha-enolase OS	ENO1	1101	30	34	1	1	47.1	7.39	Cytosol;Plasma membrane			Cytosol;Plasma membrane				Cytosol;Plasma membrane
339	High	Q12800	Alpha-globin transcription factor CP2 OS	TFCP2	20	4	4	1	1	57.2	5.8	Nucleoplasm	Cytosol			Nucleoplasm		Cytosol
340	High	Q16352	Alpha-internexin OS	INA	171	15	18	1	1	55.4	5.4	Intermediate filaments	Cytosol				Cytosol;Intermediate filaments
341	High	Q16706	Alpha-mannosidase 2 OS	MAN2A1	10	3	3	1	1	131.1	7.58	Golgi apparatus				Golgi apparatus
342	High	Q9UHK6	Alpha-methylacyl-CoA racemase OS	AMACR	4	2	2	1	1	42.4	6.44	Plasma membrane;Vesicles				Vesicles	Plasma membrane
343	High	P17050	Alpha-N-acetylgalactosaminidase OS	NAGA	4	1	1	1	1	46.5	5.19
344	High	P54802	Alpha-N-acetylglucosaminidase OS	NAGLU	2	1	1	1	1	82.2	6.65
345	High	P54920	Alpha-soluble NSF attachment protein OS	NAPA	13	5	5	1	1	33.2	5.36	Cytosol						Cytosol
346	High	P40222	Alpha-taxilin OS	TXLNA	62	10	10	1	1	61.9	6.52	Cytosol	Centrosome;Nucleoplasm				Centrosome;Cytosol;Nucleoplasm
347	High	Q06203	Amidophosphoribosyltransferase OS	PPAT	2	1	1	1	1	57.4	6.76	Midbody ring					Midbody ring		Midbody ring		Midbody ring (biological definition)
348	High	Q12904	Aminoacyl tRNA synthase complex-interacting multifunctional protein 1 OS	AIMP1	29	5	5	1	1	34.3	8.43	Cytosol		Predicted to be secreted	Cytosol
349	High	Q13155	Aminoacyl tRNA synthase complex-interacting multifunctional protein 2 OS	AIMP2	22	6	6	1	1	35.3	8.22	Cytosol					Cytosol
350	High	Q9H4A4	Aminopeptidase B OS	RNPEP	11	1	1	1	1	72.5	5.74	Golgi apparatus		Predicted to be secreted			Golgi apparatus
351	High	P15144	Aminopeptidase N OS	ANPEP	3	1	1	2	1	109.5	5.48	Plasma membrane				Plasma membrane
352	High	Q01433	AMP deaminase 2 OS	AMPD2	12	3	3	1	1	100.6	6.93	Cytosol			Cytosol				Cytosol
353	High	Q92870	Amyloid beta A4 precursor protein-binding family B member 2 OS	APBB2	4	1	1	1	1	83.3	6.1	Mitochondria					Mitochondria		Mitochondria
354	High	P05067	Amyloid beta A4 protein OS	APP	13	3	4	2	1	86.9	4.82	Golgi apparatus	Vesicles				Golgi apparatus;Vesicles
355	High	Q06481	Amyloid-like protein 2 OS	APLP2	7	3	4	1	1	86.9	4.79	Vesicles					Vesicles
356	High	Q9H1A4	Anaphase-promoting complex subunit 1 OS	ANAPC1	12	5	5	2	1	216.4	6.3	Vesicles					Vesicles
357	High	Q96DE5	Anaphase-promoting complex subunit 16 OS	ANAPC16	2	1	1	1	1	11.7	4.97	Cytosol				Cytosol
358	High	Q9UJX5	Anaphase-promoting complex subunit 4 OS	ANAPC4	5	2	2	1	1	92.1	5.53	Intermediate filaments					Intermediate filaments
359	High	Q9UJX4	Anaphase-promoting complex subunit 5 OS	ANAPC5	8	2	2	1	1	85	6.87	Nucleoplasm					Nucleoplasm
360	High	Q9UJX3	Anaphase-promoting complex subunit 7 OS	ANAPC7	10	3	3	2	1	66.8	5.64	Cytosol;Nucleoplasm					Cytosol;Nucleoplasm			Cytosol;Nucleoplasm
361	High	Q9Y679	Ancient ubiquitous protein 1 OS	AUP1	87	9	9	1	1	53	8.09	Nucleoplasm;Vesicles					Nucleoplasm;Vesicles
362	High	P04920	Anion exchange protein 2 OS	SLC4A2	67	17	17	1	1	136.9	6.29	Nuclear speckles;Plasma membrane	Cytosol				Cytosol;Nuclear speckles;Plasma membrane
363	High	Q9P0K7	Ankycorbin OS	RAI14	9	3	3	1	1	110	6.21	Nucleoplasm	Actin filaments;Cytosol			Nucleoplasm	Actin filaments	Cytosol
364	High	Q9P2G1	Ankyrin repeat and IBR domain-containing protein 1 OS	ANKIB1	4	1	1	1	1	121.9	5.11	Cytosol;Plasma membrane				Cytosol;Plasma membrane
365	High	Q8IWZ3	Ankyrin repeat and KH domain-containing protein 1 OS	ANKHD1	6	1	1	1	1	269.3	5.73
366	High	Q86XL3	Ankyrin repeat and LEM domain-containing protein 2 OS	ANKLE2	34	8	8	1	1	104.1	7.09	Endoplasmic reticulum;Plasma membrane				Endoplasmic reticulum	Plasma membrane
367	High	Q92625	Ankyrin repeat and SAM domain-containing protein 1A OS	ANKS1A	4	1	1	1	1	123	6.38	Nucleoplasm	Cytosol				Cytosol;Nucleoplasm
368	High	Q9H8Y5	Ankyrin repeat and zinc finger domain-containing protein 1 OS	ANKZF1	11	3	3	1	1	80.9	8.41	Nucleoplasm	Cytosol;Nuclear bodies				Cytosol;Nuclear bodies;Nucleoplasm
369	High	O75179	Ankyrin repeat domain-containing protein 17 OS	ANKRD17	6	2	2	1	1	274.1	6.52	Nucleoplasm	Nuclear membrane			Nucleoplasm	Nuclear membrane		Nucleoplasm
370	High	P16157	Ankyrin-1 OS	ANK1	4	1	1	1	1	206.1	6.01
371	High	P04083	Annexin A1 OS	ANXA1	199	17	17	1	1	38.7	7.02	Cytosol;Plasma membrane	Nucleoplasm	Predicted to be secreted	Cytosol;Nucleoplasm;Plasma membrane				Cytosol;Plasma membrane
372	High	P50995	Annexin A11 OS	ANXA11	93	13	14	1	1	54.4	7.65	Nucleoplasm	Cytosol			Cytosol;Nucleoplasm
373	High	P27216	Annexin A13 OS	ANXA13	9	1	2	1	1	35.4	5.6	Plasma membrane	Nucleoplasm			Plasma membrane	Nucleoplasm
374	High	P07355	Annexin A2 OS	ANXA2	2231	57	57	1	1	38.6	7.75	Plasma membrane	Cytosol	Predicted to be secreted			Cytosol;Plasma membrane
375	High	P09525	Annexin A4 OS	ANXA4	67	12	12	1	1	35.9	6.13	Cytosol					Cytosol
376	High	P08758	Annexin A5 OS	ANXA5	88	16	16	1	1	35.9	5.05	Nuclear membrane					Nuclear membrane		Nuclear membrane
377	High	P08133	Annexin A6 OS	ANXA6	3	1	1	1	1	75.8	5.6	Cytosol					Cytosol		Cytosol
378	High	P20073	Annexin A7 OS	ANXA7	20	4	4	1	1	52.7	5.68	Nucleoplasm	Cytosol				Cytosol;Nucleoplasm
379	High	Q4KMQ2	Anoctamin-6 OS	ANO6	25	7	7	1	1	106.1	7.77	Cytosol;Plasma membrane				Plasma membrane		Cytosol
380	High	P46013	Antigen KI-67 OS	MKI67	125	33	33	1	1	358.5	9.45	Nucleoli rim;Nucleoplasm	Mitotic chromosome		Mitotic chromosome;Nucleoli rim;Nucleoplasm				Mitotic chromosome	Nucleoli rim;Nucleoplasm
381	High	Q03518	Antigen peptide transporter 1 OS	TAP1	151	16	16	1	1	87.2	8.02	Centriolar satellite;Endoplasmic reticulum				Endoplasmic reticulum		Centriolar satellite
382	High	Q03519	Antigen peptide transporter 2 OS	TAP2	68	12	12	1	1	75.6	8.02	Endoplasmic reticulum	Nuclear speckles			Endoplasmic reticulum		Nuclear speckles
383	High	Q10567	AP-1 complex subunit beta-1 OS	AP1B1	62	5	11	1	1	104.6	5.06	Golgi apparatus	Cytosol;Vesicles			Golgi apparatus;Vesicles	Cytosol
384	High	O43747	AP-1 complex subunit gamma-1 OS	AP1G1	30	6	6	1	1	91.3	6.8	Vesicles	Cytosol		Cytosol;Vesicles				Cytosol;Vesicles
385	High	Q9BXS5	AP-1 complex subunit mu-1 OS	AP1M1	12	3	3	2	1	48.6	7.3
386	High	P61966	AP-1 complex subunit sigma-1A OS	AP1S1	6	1	1	1	1	18.7	5.73	Golgi apparatus;Vesicles				Golgi apparatus;Vesicles
387	High	Q63HQ0	AP-1 complex-associated regulatory protein OS	AP1AR	4	1	1	1	1	34.3	4.87	Golgi apparatus				Golgi apparatus
388	High	O95782	AP-2 complex subunit alpha-1 OS	AP2A1	66	8	12	1	1	107.5	7.03	Vesicles				Vesicles
389	High	O94973	AP-2 complex subunit alpha-2 OS	AP2A2	99	16	20	1	1	103.9	6.96	Vesicles	Nucleoplasm			Vesicles	Nucleoplasm
390	High	P63010	AP-2 complex subunit beta OS	AP2B1	130	12	18	1	1	104.5	5.38	Vesicles				Vesicles
391	High	Q96CW1	AP-2 complex subunit mu OS	AP2M1	48	8	8	1	1	49.6	9.54	Plasma membrane				Plasma membrane
392	High	Q2M2I8	AP2-associated protein kinase 1 OS	AAK1	30	8	8	1	1	103.8	6.6	Plasma membrane;Vesicles	Cytosol				Cytosol;Plasma membrane;Vesicles
393	High	O00203	AP-3 complex subunit beta-1 OS	AP3B1	7	3	3	1	1	121.2	6.04	Nucleoplasm	Golgi apparatus				Golgi apparatus;Nucleoplasm
394	High	O14617	AP-3 complex subunit delta-1 OS	AP3D1	20	6	6	1	1	130.1	8.48	Cytosol					Cytosol		Cytosol
395	High	Q9Y2T2	AP-3 complex subunit mu-1 OS	AP3M1	8	4	4	1	1	46.9	6.93
396	High	Q92572	AP-3 complex subunit sigma-1 OS	AP3S1	3	2	2	1	1	21.7	5.39	Vesicles					Vesicles
397	High	O43299	AP-5 complex subunit zeta-1 OS	AP5Z1	2	1	1	1	1	88.5	7.01	Nuclear speckles	Nucleoplasm			Nuclear speckles;Nucleoplasm
398	High	P02649	Apolipoprotein E OS	APOE	8	2	2	1	1	36.1	5.73	Vesicles		Predicted to be secreted			Vesicles
399	High	Q9BUR5	Apolipoprotein O OS	APOO	85	6	6	1	1	22.3	9.13	Mitochondria	Cytosol	Predicted to be secreted			Cytosol;Mitochondria
400	High	Q9BZZ5	Apoptosis inhibitor 5 OS	API5	143	11	11	1	1	59	7.34	Nuclear speckles			Nuclear speckles
401	High	Q07812	Apoptosis regulator BAX OS	BAX	68	7	7	1	1	21.2	5.22
402	High	O95831	Apoptosis-inducing factor 1, mitochondrial OS	AIFM1	580	29	29	1	1	66.9	8.95	Mitochondria				Mitochondria
403	High	Q13625	Apoptosis-stimulating of p53 protein 2 OS	TP53BP2	13	3	3	1	1	125.5	6.07	Cell Junctions;Cytosol			Cell Junctions;Cytosol
404	High	Q9UKV3	Apoptotic chromatin condensation inducer in the nucleus OS	ACIN1	15	7	7	1	1	151.8	6.43	Nucleoplasm	Cytosol;Plasma membrane			Nucleoplasm		Cytosol;Plasma membrane
405	High	Q9Y2X7	ARF GTPase-activating protein GIT1 OS	GIT1	25	5	5	1	1	84.3	6.8	Cytosol;Focal adhesion sites	Mitochondria			Cytosol;Focal adhesion sites	Mitochondria		Mitochondria
406	High	P52594	Arf-GAP domain and FG repeat-containing protein 1 OS	AGFG1	40	5	5	1	1	58.2	8.63	Vesicles				Vesicles
407	High	Q9NWB6	Arginine and glutamate-rich protein 1 OS	ARGLU1	7	1	1	1	1	33.2	10.35	Nucleoplasm	Cytosol;Mitochondria		Nucleoplasm			Cytosol;Mitochondria	Mitochondria
408	High	Q7L4I2	Arginine/serine-rich coiled-coil protein 2 OS	RSRC2	4	1	1	1	1	50.5	11.33	Nuclear speckles	Cytosol;Nucleoli fibrillar center				Cytosol;Nuclear speckles;Nucleoli fibrillar center		Nuclear speckles
409	High	P54136	Arginine--tRNA ligase, cytoplasmic OS	RARS	48	17	17	1	1	75.3	6.68	Cytosol	Nucleoplasm		Cytosol		Nucleoplasm
410	High	Q9NVT9	Armadillo repeat-containing protein 1 OS	ARMC1	25	5	5	1	1	31.3	5.74	Mitochondria					Mitochondria
411	High	Q8N2F6	Armadillo repeat-containing protein 10 OS	ARMC10	29	6	6	1	1	37.5	6.61	Mitochondria			Mitochondria
412	High	Q6NXE6	Armadillo repeat-containing protein 6 OS	ARMC6	17	3	3	1	1	54.1	6.24	Cytosol			Cytosol
413	High	Q8IUR7	Armadillo repeat-containing protein 8 OS	ARMC8	3	2	2	1	1	75.5	6.73	Nucleoplasm	Cytosol;Vesicles			Cytosol;Nucleoplasm		Vesicles
414	High	Q7L311	Armadillo repeat-containing X-linked protein 2 OS	ARMCX2	19	3	3	1	1	65.6	8.53	Mitochondria	Nucleoplasm				Mitochondria;Nucleoplasm		Mitochondria
415	High	Q9UH62	Armadillo repeat-containing X-linked protein 3 OS	ARMCX3	42	6	6	1	1	42.5	8.37	Nucleoplasm	Cytosol;Golgi apparatus				Cytosol;Golgi apparatus;Nucleoplasm
416	High	P35869	Aryl hydrocarbon receptor OS	AHR	5	1	1	2	1	96.1	6.38	Cytosol	Nucleoplasm			Cytosol;Nucleoplasm
417	High	P15289	Arylsulfatase A OS	ARSA	2	1	1	1	1	53.6	6.07	Golgi apparatus	Cytosol					Cytosol;Golgi apparatus
418	High	Q9BVC5	Ashwin OS	C2orf49	18	2	2	1	1	25.8	9.74	Nucleoplasm	Mitochondria			Nucleoplasm	Mitochondria
419	High	P08243	Asparagine synthetase [glutamine-hydrolyzing] OS	ASNS	5	2	2	2	1	64.3	6.86	Cytosol			Cytosol				Cytosol
420	High	O43776	Asparagine--tRNA ligase, cytoplasmic OS	NARS	14	5	5	1	1	62.9	6.25	Cytosol				Cytosol
421	High	P17174	Aspartate aminotransferase, cytoplasmic OS	GOT1	7	4	4	1	1	46.2	7.01	Nucleoplasm	Cytosol			Cytosol;Nucleoplasm
422	High	P00505	Aspartate aminotransferase, mitochondrial OS	GOT2	473	22	22	1	1	47.5	9.01
423	High	Q5U4P2	Aspartate beta-hydroxylase domain-containing protein 1 OS	ASPHD1	4	1	1	1	1	41.1	8.56
424	High	P14868	Aspartate--tRNA ligase, cytoplasmic OS	DARS	88	16	16	1	1	57.1	6.55	Cytosol			Cytosol
425	High	Q6PI48	Aspartate--tRNA ligase, mitochondrial OS	DARS2	2	1	1	3	1	73.5	8.02	Mitochondria	Nucleoplasm			Mitochondria	Nucleoplasm
426	High	Q9ULA0	Aspartyl aminopeptidase OS	DNPEP	36	5	5	1	1	52.4	7.42	Cytosol				Cytosol
427	High	Q12797	Aspartyl/asparaginyl beta-hydroxylase OS	ASPH	88	11	11	1	1	85.8	5.01	Endoplasmic reticulum			Endoplasmic reticulum				Endoplasmic reticulum
428	High	Q15121	Astrocytic phosphoprotein PEA-15 OS	PEA15	3	1	1	1	1	15	5.02	Cytosol	Nucleoplasm			Cytosol		Nucleoplasm
429	High	Q9UBB4	Ataxin-10 OS	ATXN10	25	7	7	1	1	53.5	5.25	Cytosol;Plasma membrane				Cytosol	Plasma membrane
430	High	Q99700	Ataxin-2 OS	ATXN2	24	6	6	1	1	140.2	9.57	Cytosol			Cytosol
431	High	Q8WWM7	Ataxin-2-like protein OS	ATXN2L	70	15	15	1	1	113.3	8.59	Cytosol			Cytosol
432	High	Q6SPF0	Atherin OS	SAMD1	4	1	1	1	1	56	7.58	Cytosol	Mitochondria				Cytosol;Mitochondria
433	High	Q8NHH9	Atlastin-2 OS	ATL2	35	7	7	1	1	66.2	5.48	Endoplasmic reticulum				Endoplasmic reticulum
434	High	Q6DD88	Atlastin-3 OS	ATL3	166	16	16	1	1	60.5	5.66	Endoplasmic reticulum			Endoplasmic reticulum
435	High	P24539	ATP synthase F(0) complex subunit B1, mitochondrial OS	ATP5F1	349	15	15	1	1	28.9	9.36
436	High	P03928	ATP synthase protein 8 OS	MT-ATP8	35	2	2	1	1	8	9.91
437	High	P00846	ATP synthase subunit a OS	MT-ATP6	26	2	2	1	1	24.8	10.1
438	High	P25705	ATP synthase subunit alpha, mitochondrial OS	ATP5A1	2200	52	52	1	1	59.7	9.13
439	High	P06576	ATP synthase subunit beta, mitochondrial OS	ATP5B	3597	43	43	2	1	56.5	5.4
440	High	O75947	ATP synthase subunit d, mitochondrial OS	ATP5H	232	13	13	1	1	18.5	5.3
441	High	P30049	ATP synthase subunit delta, mitochondrial OS	ATP5D	442	6	6	1	1	17.5	5.49
442	High	P56385	ATP synthase subunit e, mitochondrial OS	ATP5I	76	3	3	1	1	7.9	9.35
443	High	P56381	ATP synthase subunit epsilon, mitochondrial OS	ATP5E	27	2	2	1	1	5.8	9.92
444	High	P56134	ATP synthase subunit f, mitochondrial OS	ATP5J2	103	3	3	1	1	10.9	9.67
445	High	O75964	ATP synthase subunit g, mitochondrial OS	ATP5L	79	5	5	1	1	11.4	9.64
446	High	P36542	ATP synthase subunit gamma, mitochondrial OS	ATP5C1	198	11	11	1	1	33	9.22
447	High	P48047	ATP synthase subunit O, mitochondrial OS	ATP5O	595	20	20	1	1	23.3	9.96
448	High	P18859	ATP synthase-coupling factor 6, mitochondrial OS	ATP5J	164	8	8	1	1	12.6	9.52
449	High	O43681	ATPase ASNA1 OS	ASNA1	7	2	2	1	1	38.8	4.91	Nucleoli	Nucleoplasm		Nucleoli;Nucleoplasm				Nucleoli;Nucleoplasm
450	High	Q8NBU5	ATPase family AAA domain-containing protein 1 OS	ATAD1	38	9	9	1	1	40.7	6.9	Nucleoli rim	Mitochondria				Mitochondria;Nucleoli rim
451	High	Q6PL18	ATPase family AAA domain-containing protein 2 OS	ATAD2	9	3	4	1	1	158.5	6.32	Nucleoplasm			Nucleoplasm				Nucleoplasm
452	High	Q9ULI0	ATPase family AAA domain-containing protein 2B OS	ATAD2B	4	2	3	1	1	164.8	6.8	Nucleoplasm				Nucleoplasm
453	High	Q9NVI7	ATPase family AAA domain-containing protein 3A OS	ATAD3A	378	14	37	1	1	71.3	8.98	Mitochondria			Mitochondria
454	High	Q5T9A4	ATPase family AAA domain-containing protein 3B OS	ATAD3B	320	11	34	1	1	72.5	9.2	Mitochondria			Mitochondria
455	High	Q96QE3	ATPase family AAA domain-containing protein 5 OS	ATAD5	20	5	5	1	1	207.4	9.19	Nucleoplasm	Centriolar satellite;Cytokinetic bridge;Cytosol				Centriolar satellite;Cytokinetic bridge;Cytosol;Nucleoplasm		Cytokinetic bridge		Cytokinetic bridge (biological definition)
456	High	Q96S55	ATPase WRNIP1 OS	WRNIP1	7	2	2	1	1	72.1	6.1	Nucleoplasm					Nucleoplasm		Nucleoplasm
457	High	O95477	ATP-binding cassette sub-family A member 1 OS	ABCA1	3	1	1	1	1	254.1	6.86	Nucleoplasm;Vesicles					Nucleoplasm;Vesicles
458	High	Q9NRK6	ATP-binding cassette sub-family B member 10, mitochondrial OS	ABCB10	5	2	2	1	1	79.1	9.85
459	High	Q9NP58	ATP-binding cassette sub-family B member 6, mitochondrial OS	ABCB6	54	10	10	1	1	93.8	8.48	Golgi apparatus	Cytosol;Mitochondria;Nucleoplasm;Plasma membrane			Golgi apparatus;Mitochondria;Plasma membrane	Cytosol	Nucleoplasm	Golgi apparatus
460	High	O75027	ATP-binding cassette sub-family B member 7, mitochondrial OS	ABCB7	37	9	9	1	1	82.6	9.33	Mitochondria					Mitochondria
461	High	Q9NUT2	ATP-binding cassette sub-family B member 8, mitochondrial OS	ABCB8	9	4	4	1	1	79.9	8.98	Mitochondria	Nucleoplasm			Mitochondria	Nucleoplasm
462	High	P33897	ATP-binding cassette sub-family D member 1 OS	ABCD1	31	7	7	1	1	82.9	8.95
463	High	P28288	ATP-binding cassette sub-family D member 3 OS	ABCD3	114	19	20	1	1	75.4	9.36	Peroxisomes			Peroxisomes
464	High	P61221	ATP-binding cassette sub-family E member 1 OS	ABCE1	78	16	16	1	1	67.3	8.34	Cytosol			Cytosol				Cytosol
465	High	Q8NE71	ATP-binding cassette sub-family F member 1 OS	ABCF1	98	19	19	1	1	95.9	6.8	Cytosol			Cytosol
466	High	Q9UG63	ATP-binding cassette sub-family F member 2 OS	ABCF2	47	11	11	1	1	71.2	7.37	Cytosol						Cytosol
467	High	Q9UNQ0	ATP-binding cassette sub-family G member 2 OS	ABCG2	11	4	4	1	1	72.3	8.69	Plasma membrane	Nucleoplasm		Plasma membrane		Nucleoplasm
468	High	P53396	ATP-citrate synthase OS	ACLY	166	27	27	1	1	120.8	7.33	Cytosol;Plasma membrane	Nucleoplasm			Cytosol;Nucleoplasm;Plasma membrane				Cytosol;Nucleoplasm
469	High	P17858	ATP-dependent 6-phosphofructokinase, liver type OS	PFKL	75	13	15	1	1	85	7.5	Mitochondria;Nucleoli						Mitochondria;Nucleoli
470	High	P08237	ATP-dependent 6-phosphofructokinase, muscle type OS	PFKM	16	7	8	1	1	85.1	7.99	Endoplasmic reticulum					Endoplasmic reticulum		Endoplasmic reticulum
471	High	Q01813	ATP-dependent 6-phosphofructokinase, platelet type OS	PFKP	259	32	34	1	1	85.5	7.55	Cytosol				Cytosol
472	High	O76031	ATP-dependent Clp protease ATP-binding subunit clpX-like, mitochondrial OS	CLPX	42	13	13	1	1	69.2	7.58	Mitochondria	Cytosol;Nucleoplasm			Mitochondria	Cytosol;Nucleoplasm		Mitochondria;Nucleoplasm
473	High	Q16740	ATP-dependent Clp protease proteolytic subunit, mitochondrial OS	CLPP	10	2	2	2	1	30.2	8.09	Mitochondria				Mitochondria
474	High	P46063	ATP-dependent DNA helicase Q1 OS	RECQL	247	27	28	1	1	73.4	7.88	Nucleoplasm			Nucleoplasm
475	High	Q08211	ATP-dependent RNA helicase A OS	DHX9	921	52	52	1	1	140.9	6.84	Nucleoplasm	Nucleoli			Nucleoli;Nucleoplasm			Nucleoplasm
476	High	Q92499	ATP-dependent RNA helicase DDX1 OS	DDX1	227	25	25	1	1	82.4	7.23	Nucleoplasm	Cytosol			Cytosol;Nucleoplasm			Nucleoplasm
477	High	Q9NVP1	ATP-dependent RNA helicase DDX18 OS	DDX18	334	30	30	1	1	75.4	9.5	Mitotic chromosome;Nucleoli;Nucleoli rim			Mitotic chromosome;Nucleoli;Nucleoli rim				Mitotic chromosome
478	High	Q9NUU7	ATP-dependent RNA helicase DDX19A OS	DDX19A	18	2	5	1	1	53.9	6.58	Nucleoplasm						Nucleoplasm
479	High	Q9UMR2	ATP-dependent RNA helicase DDX19B OS	DDX19B	16	1	4	1	1	53.9	6.3	Nucleoplasm						Nucleoplasm
480	High	Q9GZR7	ATP-dependent RNA helicase DDX24 OS	DDX24	50	14	14	1	1	96.3	9.06	Cytosol;Nucleoli					Cytosol;Nucleoli
481	High	O00148	ATP-dependent RNA helicase DDX39A OS	DDX39A	40	2	9	1	1	49.1	5.68	Nuclear speckles					Nuclear speckles
482	High	O00571	ATP-dependent RNA helicase DDX3X OS	DDX3X	285	24	25	1	1	73.2	7.18	Cytosol	Nucleoplasm				Cytosol;Nucleoplasm			Cytosol;Nucleoplasm
483	High	Q86XP3	ATP-dependent RNA helicase DDX42 OS	DDX42	30	11	11	2	1	102.9	7.02	Nuclear speckles			Nuclear speckles
484	High	Q9BQ39	ATP-dependent RNA helicase DDX50 OS	DDX50	100	11	14	19	1	82.5	9.17	Nucleoli			Nucleoli
485	High	Q8N8A6	ATP-dependent RNA helicase DDX51 OS	DDX51	43	9	9	1	1	72.4	8.16	Nucleoli;Nucleoplasm	Cytosol				Cytosol;Nucleoli;Nucleoplasm
486	High	Q8TDD1	ATP-dependent RNA helicase DDX54 OS	DDX54	55	12	12	2	1	98.5	10.02	Golgi apparatus;Nucleoli;Nucleoplasm					Golgi apparatus;Nucleoli;Nucleoplasm
487	High	Q8NHQ9	ATP-dependent RNA helicase DDX55 OS	DDX55	24	5	5	19	1	68.5	9.25	Nucleoli	Nucleoplasm		Nucleoli;Nucleoplasm
488	High	Q7Z478	ATP-dependent RNA helicase DHX29 OS	DHX29	24	7	7	1	1	155.1	8.09	Cytosol					Cytosol
489	High	Q9H2U1	ATP-dependent RNA helicase DHX36 OS	DHX36	68	16	16	1	1	114.7	7.68	Cytosol	Nucleoplasm			Cytosol;Nucleoplasm			Cytosol
490	High	Q14562	ATP-dependent RNA helicase DHX8 OS	DHX8	27	4	5	1	1	139.2	8.32	Nucleoplasm	Nuclear bodies			Nucleoplasm	Nuclear bodies		Nucleoplasm
491	High	Q8IYB8	ATP-dependent RNA helicase SUPV3L1, mitochondrial OS	SUPV3L1	20	6	6	1	1	87.9	7.99	Mitochondria				Mitochondria
492	High	Q96TA2	ATP-dependent zinc metalloprotease YME1L1 OS	YME1L1	62	15	15	1	1	86.4	8.76	Mitochondria	Nuclear bodies			Mitochondria		Nuclear bodies
493	High	O14497	AT-rich interactive domain-containing protein 1A OS	ARID1A	22	6	6	1	1	241.9	6.7	Nucleoplasm			Nucleoplasm
494	High	Q8NFD5	AT-rich interactive domain-containing protein 1B OS	ARID1B	3	1	1	1	1	236	6.73	Nucleoplasm				Nucleoplasm
495	High	Q68CP9	AT-rich interactive domain-containing protein 2 OS	ARID2	4	2	2	1	1	197.3	7.42	Nucleoplasm	Plasma membrane			Nucleoplasm		Plasma membrane
496	High	Q99856	AT-rich interactive domain-containing protein 3A OS	ARID3A	3	1	1	1	1	62.9	4.91	Nucleoplasm	Cytosol			Cytosol;Nucleoplasm
497	High	O75882	Attractin OS	ATRN	7	3	3	1	1	158.4	7.31	Cytosol		Predicted to be secreted			Cytosol
498	High	O14965	Aurora kinase A OS	AURKA	43	9	10	1	1	45.8	9.39	Centrosome;Cytosol;Nucleoplasm				Centrosome		Cytosol;Nucleoplasm
499	High	Q9NWT8	Aurora kinase A-interacting protein OS	AURKAIP1	4	1	1	1	1	22.3	10.76	Mitochondria;Nucleoplasm				Mitochondria;Nucleoplasm
500	High	Q96GD4	Aurora kinase B OS	AURKB	19	4	5	1	1	39.3	9.29	Nucleoplasm	Midbody		Midbody;Nucleoplasm				Nucleoplasm		Midbody (biological definition);N/A (custom data)
501	High	Q7Z3C6	Autophagy-related protein 9A OS	ATG9A	22	4	4	1	1	94.4	6.67	Vesicles				Vesicles
502	High	Q96BJ3	Axin interactor, dorsalization-associated protein OS	AIDA	19	2	2	1	1	35	6.55	Cytosol	Cytokinetic bridge;Microtubules				Cytokinetic bridge;Cytosol;Microtubules		Cytokinetic bridge		Cytokinetic bridge (biological definition)
503	High	O95816	BAG family molecular chaperone regulator 2 OS	BAG2	10	3	3	1	1	23.8	6.7	Cytosol	Intermediate filaments			Cytosol	Intermediate filaments
504	High	O95817	BAG family molecular chaperone regulator 3 OS	BAG3	3	1	1	1	1	61.6	6.95	Cytosol;Plasma membrane			Cytosol;Plasma membrane
505	High	Q9H4G0	Band 4.1-like protein 1 OS	EPB41L1	3	1	1	1	1	98.4	5.62	Plasma membrane				Plasma membrane			Plasma membrane
506	High	O43491	Band 4.1-like protein 2 OS	EPB41L2	20	6	6	1	1	112.5	5.44	Plasma membrane	Cell Junctions;Nucleoplasm		Plasma membrane	Cell Junctions;Nucleoplasm
507	High	O75531	Barrier-to-autointegration factor OS	BANF1	172	11	11	1	1	10.1	6.09	Nucleoplasm	Cytosol			Cytosol;Nucleoplasm
508	High	P50895	Basal cell adhesion molecule OS	BCAM	26	4	4	1	1	67.4	5.81	Nucleoli fibrillar center					Nucleoli fibrillar center
509	High	Q7L1Q6	Basic leucine zipper and W2 domain-containing protein 1 OS	BZW1	41	8	8	1	1	48	5.92	Vesicles					Vesicles
510	High	Q9Y6E2	Basic leucine zipper and W2 domain-containing protein 2 OS	BZW2	41	8	8	1	1	48.1	6.68	Actin filaments;Cytosol;Plasma membrane					Actin filaments;Cytosol;Plasma membrane
511	High	P35613	Basigin OS	BSG	433	10	10	1	1	42.2	5.66	Vesicles					Vesicles
512	High	P55061	Bax inhibitor 1 OS	TMBIM6	9	2	2	1	1	26.5	8.54
513	High	P51572	B-cell receptor-associated protein 31 OS	BCAP31	518	22	22	1	1	28	8.44	Endoplasmic reticulum			Endoplasmic reticulum
514	High	Q16611	Bcl-2 homologous antagonist/killer OS	BAK1	12	1	1	1	1	23.4	6.01
515	High	Q12983	BCL2/adenovirus E1B 19 kDa protein-interacting protein 3 OS	BNIP3	5	1	1	1	1	21.5	6.8	Cytosol						Cytosol
516	High	O60238	BCL2/adenovirus E1B 19 kDa protein-interacting protein 3-like OS	BNIP3L	6	1	1	1	1	23.9	5.85	Mitochondria	Nuclear speckles		Mitochondria	Nuclear speckles			Mitochondria
517	High	Q9NYF8	Bcl-2-associated transcription factor 1 OS	BCLAF1	18	4	4	1	1	106.1	9.98	Nuclear speckles			Nuclear speckles
518	High	Q9BXK5	Bcl-2-like protein 13 OS	BCL2L13	5	2	2	1	1	52.7	4.44	Mitochondria			Mitochondria
519	High	Q5H9F3	BCL-6 corepressor-like protein 1 OS	BCORL1	4	1	1	1	1	182.4	7.24	Nucleoplasm	Plasma membrane			Nucleoplasm		Plasma membrane
520	High	Q14457	Beclin-1 OS	BECN1	3	1	1	1	1	51.9	4.89
521	High	Q5T5X7	BEN domain-containing protein 3 OS	BEND3	6	2	2	1	1	94.4	5.43	Nucleoplasm					Nucleoplasm
522	High	O15155	BET1 homolog OS	BET1	34	5	5	1	1	13.3	9.06
523	High	Q00973	Beta-1,4 N-acetylgalactosaminyltransferase 1 OS	B4GALNT1	10	2	2	1	1	58.8	8.69
524	High	O60512	Beta-1,4-galactosyltransferase 3 OS	B4GALT3	16	3	3	1	1	43.9	9.25	Golgi apparatus	Cytosol			Golgi apparatus		Cytosol
525	High	P02749	Beta-2-glycoprotein 1 OS	APOH	10	1	1	1	1	38.3	7.97	Golgi apparatus		Predicted to be secreted		Golgi apparatus			Golgi apparatus
526	High	P61769	Beta-2-microglobulin OS	B2M	42	3	3	1	1	13.7	6.52	Golgi apparatus;Plasma membrane	Cytosol		Cytosol;Golgi apparatus;Plasma membrane
527	High	Q13425	Beta-2-syntrophin OS	SNTB2	11	3	3	1	1	57.9	8.82	Golgi apparatus;Plasma membrane	Nucleoplasm			Plasma membrane	Golgi apparatus	Nucleoplasm	Golgi apparatus
528	High	Q562R1	Beta-actin-like protein 2 OS	ACTBL2	801	3	11	1	1	42	5.59
529	High	P25098	Beta-adrenergic receptor kinase 1 OS	ADRBK1	19	5	5	1	1	79.5	7.28
530	High	Q8WYA6	Beta-catenin-like protein 1 OS	CTNNBL1	6	4	4	1	1	65.1	5.05	Nucleoplasm	Centrosome;Cytosol		Nucleoplasm		Centrosome;Cytosol		Nucleoplasm
531	High	P13929	Beta-enolase OS	ENO3	192	1	5	2	1	47	7.71	Cytosol;Plasma membrane				Cytosol;Plasma membrane			Cytosol;Plasma membrane
532	High	P16278	Beta-galactosidase OS	GLB1	7	3	3	1	1	76	6.57	Vesicles	Golgi apparatus			Vesicles	Golgi apparatus
533	High	P07686	Beta-hexosaminidase subunit beta OS	HEXB	11	3	3	1	1	63.1	6.76
534	High	O43252	Bifunctional 3'-phosphoadenosine 5'-phosphosulfate synthase 1 OS	PAPSS1	37	7	8	1	1	70.8	6.86	Mitotic chromosome;Nucleoli rim	Nucleoplasm				Mitotic chromosome;Nucleoli rim;Nucleoplasm		Mitotic chromosome;Nucleoli rim;Nucleoplasm	Nucleoli rim;Nucleoplasm
535	High	O95340	Bifunctional 3'-phosphoadenosine 5'-phosphosulfate synthase 2 OS	PAPSS2	249	24	25	1	1	69.5	8.03	Mitochondria					Mitochondria		Mitochondria
536	High	Q3LXA3	Bifunctional ATP-dependent dihydroxyacetone kinase/FAD-AMP lyase (cyclizing) OS	DAK	2	1	1	1	1	58.9	7.49
537	High	Q13057	Bifunctional coenzyme A synthase OS	COASY	6	2	2	1	1	62.3	6.99
538	High	P34913	Bifunctional epoxide hydrolase 2 OS	EPHX2	6	2	2	1	1	62.6	6.28	Cytosol			Cytosol
539	High	P07814	Bifunctional glutamate/proline--tRNA ligase OS	EPRS	175	36	36	2	1	170.5	7.33	Cytosol			Cytosol
540	High	Q8IUF8	Bifunctional lysine-specific demethylase and histidyl-hydroxylase MINA OS	MINA	13	4	4	1	1	52.8	6.7
541	High	Q9H6W3	Bifunctional lysine-specific demethylase and histidyl-hydroxylase NO66 OS	NO66	11	2	2	1	1	71	6.46
542	High	P13995	Bifunctional methylenetetrahydrofolate dehydrogenase/cyclohydrolase, mitochondrial OS	MTHFD2	6	1	1	1	1	37.9	8.73	Mitochondria				Mitochondria
543	High	Q96T60	Bifunctional polynucleotide phosphatase/kinase OS	PNKP	22	3	3	1	1	57	8.46	Nucleoli;Nucleoplasm				Nucleoli;Nucleoplasm
544	High	P31939	Bifunctional purine biosynthesis protein PURH OS	ATIC	118	23	23	1	1	64.6	6.71	Cytosol	Plasma membrane				Cytosol;Plasma membrane		Cytosol
545	High	Q9Y223	Bifunctional UDP-N-acetylglucosamine 2-epimerase/N-acetylmannosamine kinase OS	GNE	2	2	2	1	1	79.2	6.8	Cytosol				Cytosol
546	High	P53004	Biliverdin reductase A OS	BLVRA	4	1	1	1	1	33.4	6.44	Cytosol				Cytosol
547	High	P78537	Biogenesis of lysosome-related organelles complex 1 subunit 1 OS	BLOC1S1	4	2	2	1	1	17.3	9.33
548	High	Q6QNY1	Biogenesis of lysosome-related organelles complex 1 subunit 2 OS	BLOC1S2	3	1	1	1	1	16	4.86
549	High	Q8NFC6	Biorientation of chromosomes in cell division protein 1-like 1 OS	BOD1L1	23	4	4	1	1	330.3	5.08	Nucleoplasm			Nucleoplasm
550	High	P54132	Bloom syndrome protein OS	BLM	6	2	3	1	1	158.9	7.49	Nucleoplasm	Cytosol			Nucleoplasm		Cytosol
551	High	Q9H3K6	BolA-like protein 2 OS	BOLA2	13	2	2	1	1	10.1	6.52	Nucleoplasm						Nucleoplasm
552	High	Q53HL2	Borealin OS	CDCA8	3	1	1	1	1	31.3	9.86	Nucleoli	Cytokinetic bridge;Nucleoplasm			Nucleoli	Cytokinetic bridge;Nucleoplasm		Cytokinetic bridge;Nucleoli;Nucleoplasm		Cytokinetic bridge (biological definition)
553	High	P80723	Brain acid soluble protein 1 OS	BASP1	1090	27	27	1	1	22.7	4.63	Plasma membrane			Plasma membrane
554	High	O14514	Brain-specific angiogenesis inhibitor 1 OS	BAI1	4	1	1	1	1	173.4	7.88
555	High	Q9UQB8	Brain-specific angiogenesis inhibitor 1-associated protein 2 OS	BAIAP2	8	2	2	1	1	60.8	8.9	Cytosol;Plasma membrane			Cytosol;Plasma membrane
556	High	Q9UHR4	Brain-specific angiogenesis inhibitor 1-associated protein 2-like protein 1 OS	BAIAP2L1	44	8	8	1	1	56.8	8.68	Plasma membrane	Cytosol		Cytosol;Plasma membrane
557	High	O15382	Branched-chain-amino-acid aminotransferase, mitochondrial OS	BCAT2	3	1	1	1	1	44.3	8.65	Mitochondria				Mitochondria
558	High	Q6PJG6	BRCA1-associated ATM activator 1 OS	BRAT1	3	1	1	1	1	88.1	5.27	Nucleoplasm				Nucleoplasm
559	High	Q9P287	BRCA2 and CDKN1A-interacting protein OS	BCCIP	17	2	2	1	1	36	4.61	Nucleoplasm	Cytosol			Nucleoplasm	Cytosol		Nucleoplasm
560	High	Q9Y6D5	Brefeldin A-inhibited guanine nucleotide-exchange protein 2 OS	ARFGEF2	4	3	3	1	1	201.9	6.33	Golgi apparatus	Cytosol;Vesicles			Cytosol;Golgi apparatus	Vesicles
561	High	Q8WY22	BRI3-binding protein OS	BRI3BP	11	3	3	2	1	27.8	9.44	Mitochondria;Nucleoplasm					Mitochondria;Nucleoplasm
562	High	Q9NWV8	BRISC and BRCA1-A complex member 1 OS	BABAM1	5	2	2	1	1	36.5	4.64	Nuclear bodies	Cytosol;Nucleoplasm		Cytosol;Nuclear bodies;Nucleoplasm				Nuclear bodies
563	High	Q9NRL2	Bromodomain adjacent to zinc finger domain protein 1A OS	BAZ1A	25	8	8	1	1	178.6	6.6	Endoplasmic reticulum						Endoplasmic reticulum
564	High	Q9UIF9	Bromodomain adjacent to zinc finger domain protein 2A OS	BAZ2A	31	6	6	1	1	211.1	6.64	Nuclear speckles			Nuclear speckles
565	High	Q9NSI6	Bromodomain and WD repeat-containing protein 1 OS	BRWD1	6	1	2	1	1	262.8	8.46	Nucleoli;Nucleoplasm	Cytosol			Cytosol	Nucleoli;Nucleoplasm
566	High	P25440	Bromodomain-containing protein 2 OS	BRD2	6	2	2	1	1	88	9.09	Nuclear speckles			Nuclear speckles
567	High	O60885	Bromodomain-containing protein 4 OS	BRD4	15	6	6	1	1	152.1	9.19	Nucleoplasm			Nucleoplasm
568	High	Q9NPI1	Bromodomain-containing protein 7 OS	BRD7	6	1	1	1	1	74.1	6.39	Cytosol;Nucleoplasm			Cytosol;Nucleoplasm
569	High	Q9Y597	BTB/POZ domain-containing protein KCTD3 OS	KCTD3	4	1	1	1	1	88.9	7.03	Cytosol					Cytosol
570	High	O43670	BUB3-interacting and GLEBS motif-containing protein ZNF207 OS	ZNF207	14	2	2	1	1	50.7	9.1	Nucleoplasm			Nucleoplasm
571	High	Q9BRD0	BUD13 homolog OS	BUD13	9	3	3	1	1	70.5	9.86	Nucleoplasm			Nucleoplasm				Nucleoplasm
572	High	Q7KYR7	Butyrophilin subfamily 2 member A1 OS	BTN2A1	23	5	5	1	1	59.6	6.48	Plasma membrane					Plasma membrane
573	High	Q13895	Bystin OS	BYSL	23	6	6	1	1	49.6	8.12	Mitotic chromosome;Nucleoli;Nucleoli rim	Nucleoplasm		Mitotic chromosome;Nucleoli;Nucleoli rim;Nucleoplasm				Mitotic chromosome
574	High	P11586	C-1-tetrahydrofolate synthase, cytoplasmic OS	MTHFD1	529	44	44	1	1	101.5	7.3	Cytosol			Cytosol
575	High	O75844	CAAX prenyl protease 1 homolog OS	ZMPSTE24	137	13	13	1	1	54.8	7.49
576	High	Q8WUQ7	Cactin OS	CACTIN	4	2	2	1	1	88.6	9.14	Nuclear speckles;Nucleoplasm	Cytosol			Nuclear speckles;Nucleoplasm		Cytosol
577	High	P27708	CAD protein OS	CAD	130	26	26	1	1	242.8	6.46	Nucleoplasm				Nucleoplasm			Nucleoplasm
578	High	P12830	Cadherin-1 OS	CDH1	2	1	1	1	1	97.4	4.73	Cell Junctions;Plasma membrane	Golgi apparatus			Cell Junctions;Golgi apparatus;Plasma membrane			Plasma membrane
579	High	Q9Y6N8	Cadherin-10 OS	CDH10	10	2	2	1	1	88.4	4.98
580	High	P55287	Cadherin-11 OS	CDH11	30	5	5	1	1	87.9	4.91
581	High	P19022	Cadherin-2 OS	CDH2	2	1	1	1	1	99.7	4.81	Cell Junctions;Plasma membrane				Cell Junctions;Plasma membrane
582	High	Q99653	Calcineurin B homologous protein 1 OS	CHP1	55	8	8	1	1	22.4	5.1	Vesicles					Vesicles
583	High	Q9Y6J0	Calcineurin-binding protein cabin-1 OS	CABIN1	4	1	2	1	1	246.2	6.02	Cytosol;Nucleoplasm				Nucleoplasm	Cytosol
584	High	Q8IWX8	Calcium homeostasis endoplasmic reticulum protein OS	CHERP	14	4	4	1	1	103.6	9.04
585	High	Q96D31	Calcium release-activated calcium channel protein 1 OS	ORAI1	6	1	1	1	1	32.6	8.32	Cytosol			Cytosol				Cytosol
586	High	P49069	Calcium signal-modulating cyclophilin ligand OS	CAMLG	11	3	3	1	1	32.9	8.05	Vesicles	Nucleoli;Nucleoplasm				Nucleoli;Nucleoplasm;Vesicles
587	High	Q8NE86	Calcium uniporter protein, mitochondrial OS	MCU	26	5	5	1	1	39.8	8.65	Mitochondria				Mitochondria			Mitochondria
588	High	Q9BPX6	Calcium uptake protein 1, mitochondrial OS	MICU1	7	3	3	1	1	54.3	8.41	Mitochondria				Mitochondria
589	High	Q8IYU8	Calcium uptake protein 2, mitochondrial OS	MICU2	7	4	4	2	1	49.6	9.09	Nucleoplasm	Mitochondria			Mitochondria	Nucleoplasm
590	High	Q13557	Calcium/calmodulin-dependent protein kinase type II subunit delta OS	CAMK2D	11	2	4	1	1	56.3	7.25	Plasma membrane	Cell Junctions;Cytosol				Cell Junctions;Cytosol;Plasma membrane
591	High	Q13555	Calcium/calmodulin-dependent protein kinase type II subunit gamma OS	CAMK2G	7	1	3	1	1	62.6	7.83	Plasma membrane	Cell Junctions;Cytosol				Cell Junctions;Cytosol;Plasma membrane
592	High	Q9P1Z2	Calcium-binding and coiled-coil domain-containing protein 1 OS	CALCOCO1	4	1	1	1	1	77.3	4.82	Cytosol	Vesicles		Cytosol		Vesicles
593	High	O75746	Calcium-binding mitochondrial carrier protein Aralar1 OS	SLC25A12	146	16	22	1	1	74.7	8.38	Nuclear speckles	Cytosol					Cytosol;Nuclear speckles
594	High	Q9UJS0	Calcium-binding mitochondrial carrier protein Aralar2 OS	SLC25A13	237	20	26	1	1	74.1	8.62	Mitochondria				Mitochondria
595	High	Q6NUK1	Calcium-binding mitochondrial carrier protein SCaMC-1 OS	SLC25A24	112	18	18	1	1	53.3	6.33	Mitochondria			Mitochondria
596	High	Q9NP80	Calcium-independent phospholipase A2-gamma OS	PNPLA8	2	2	2	1	1	88.4	9.23	Cytosol;Nucleoplasm	Golgi apparatus				Cytosol;Golgi apparatus;Nucleoplasm		Cytosol
597	High	Q9Y2V2	Calcium-regulated heat stable protein 1 OS	CARHSP1	3	1	1	1	1	15.9	8.21
598	High	P98194	Calcium-transporting ATPase type 2C member 1 OS	ATP2C1	41	10	10	1	1	100.5	6.74	Golgi apparatus				Golgi apparatus
599	High	Q9HB71	Calcyclin-binding protein OS	CACYBP	128	11	11	1	1	26.2	8.25	Cytosol	Nucleoplasm		Cytosol;Nucleoplasm
600	High	Q05682	Caldesmon OS	CALD1	13	3	3	1	1	93.2	5.66	Actin filaments;Plasma membrane			Actin filaments;Plasma membrane				Actin filaments;Plasma membrane
601	High	Q96CP7	Calfacilitin OS	TLCD1	4	1	1	1	1	28.5	9.47
602	High	P62158	Calmodulin OS	CALM1	127	5	5	3	1	16.8	4.22	Vesicles					Vesicles
603	High	Q5T5Y3	Calmodulin-regulated spectrin-associated protein 1 OS	CAMSAP1	5	1	1	1	1	177.9	6.73	Cytosol;Mitotic spindle				Cytosol;Mitotic spindle			Mitotic spindle		Mitotic spindle (biological definition)
604	High	Q9P1Y5	Calmodulin-regulated spectrin-associated protein 3 OS	CAMSAP3	8	3	3	1	1	134.7	8.35	Centrosome;Nucleoplasm				Centrosome		Nucleoplasm
605	High	P27824	Calnexin OS	CANX	1630	32	32	1	1	67.5	4.6	Endoplasmic reticulum			Endoplasmic reticulum
606	High	P04632	Calpain small subunit 1 OS	CAPNS1	4	1	1	2	1	28.3	5.2	Cytosol;Nucleoplasm					Cytosol;Nucleoplasm
607	High	P07384	Calpain-1 catalytic subunit OS	CAPN1	16	5	5	1	1	81.8	5.67	Cytosol				Cytosol
608	High	P17655	Calpain-2 catalytic subunit OS	CAPN2	36	7	7	1	1	79.9	4.98	Cytosol				Cytosol
609	High	P20810	Calpastatin OS	CAST	51	12	12	1	1	76.5	5.07	Cytosol;Endoplasmic reticulum	Plasma membrane		Cytosol;Endoplasmic reticulum;Plasma membrane
610	High	Q99439	Calponin-2 OS	CNN2	116	12	12	1	1	33.7	7.33	Cytosol	Actin filaments;Nucleoplasm				Actin filaments;Cytosol;Nucleoplasm
611	High	Q15417	Calponin-3 OS	CNN3	5	2	2	1	1	36.4	6.05	Actin filaments	Cytosol		Actin filaments;Cytosol
612	High	P27797	Calreticulin OS	CALR	296	17	17	1	1	48.1	4.44	Endoplasmic reticulum				Endoplasmic reticulum
613	High	O43852	Calumenin OS	CALU	63	3	3	1	1	37.1	4.64	Endoplasmic reticulum				Endoplasmic reticulum
614	High	P10644	cAMP-dependent protein kinase type I-alpha regulatory subunit OS	PRKAR1A	20	6	6	1	1	43	5.35	Cytosol					Cytosol
615	High	P13861	cAMP-dependent protein kinase type II-alpha regulatory subunit OS	PRKAR2A	22	5	5	1	1	45.5	5.07
616	High	Q03060	cAMP-responsive element modulator OS	CREM	8	1	1	1	1	38.9	6.65	Nucleoplasm	Vesicles			Nucleoplasm	Vesicles
617	High	Q08499	cAMP-specific 3',5'-cyclic phosphodiesterase 4D OS	PDE4D	5	2	2	1	1	91.1	5.54	Plasma membrane	Cytosol			Plasma membrane	Cytosol
618	High	Q9BSD7	Cancer-related nucleoside-triphosphatase OS	NTPCR	22	5	5	1	1	20.7	9.54	Cytosol					Cytosol		Cytosol
619	High	P30622	CAP-Gly domain-containing linker protein 1 OS	CLIP1	6	3	3	1	1	162.1	5.36	Cytosol;Microtubule ends				Cytosol;Microtubule ends
620	High	Q9UDT6	CAP-Gly domain-containing linker protein 2 OS	CLIP2	3	1	1	1	1	115.8	6.73
621	High	Q14444	Caprin-1 OS	CAPRIN1	102	14	14	1	1	78.3	5.25	Cytosol			Cytosol				Cytosol
622	High	Q8N1G2	Cap-specific mRNA (nucleoside-2'-O-)-methyltransferase 1 OS	CMTR1	18	2	2	3	1	95.3	7.05	Nucleoplasm	Vesicles		Nucleoplasm;Vesicles				Nucleoplasm;Vesicles
623	High	P31327	Carbamoyl-phosphate synthase [ammonia], mitochondrial OS	CPS1	29	10	10	1	1	164.8	6.74	Nucleoli;Nucleoli rim				Nucleoli;Nucleoli rim
624	High	Q8NET6	Carbohydrate sulfotransferase 13 OS	CHST13	6	2	2	1	1	38.9	10.55	Golgi apparatus					Golgi apparatus
625	High	P16152	Carbonyl reductase [NADPH] 1 OS	CBR1	30	5	5	1	1	30.4	8.32	Nucleoplasm	Cytosol			Cytosol	Nucleoplasm
626	High	O75976	Carboxypeptidase D OS	CPD	36	9	9	1	1	152.8	6.05	Nuclear speckles;Nucleoplasm	Nuclear membrane				Nuclear membrane;Nuclear speckles;Nucleoplasm
627	High	P14384	Carboxypeptidase M OS	CPM	6	1	1	1	1	50.5	7.36	Vesicles						Vesicles
628	High	Q9GZU7	Carboxy-terminal domain RNA polymerase II polypeptide A small phosphatase 1 OS	CTDSP1	4	2	2	1	1	29.2	6	Nucleoplasm				Nucleoplasm
629	High	P43155	Carnitine O-acetyltransferase OS	CRAT	9	3	3	1	1	70.8	8.44	Nuclear membrane;Nucleoplasm					Nuclear membrane;Nucleoplasm
630	High	P50416	Carnitine O-palmitoyltransferase 1, liver isoform OS	CPT1A	339	23	23	1	1	88.3	8.65	Mitochondria				Mitochondria			Mitochondria
631	High	P23786	Carnitine O-palmitoyltransferase 2, mitochondrial OS	CPT2	59	13	13	2	1	73.7	8.18	Mitochondria;Nucleoplasm	Nucleoli			Mitochondria		Nucleoli;Nucleoplasm	Nucleoli
632	High	O75718	Cartilage-associated protein OS	CRTAP	5	2	2	1	1	46.5	5.73	Actin filaments;Cytosol;Intermediate filaments		Predicted to be secreted			Actin filaments;Cytosol;Intermediate filaments
633	High	P48729	Casein kinase I isoform alpha OS	CSNK1A1	14	1	1	1	1	38.9	9.57	Cytosol					Cytosol		Cytosol
634	High	P48730	Casein kinase I isoform delta OS	CSNK1D	7	1	2	1	1	47.3	9.74	Nucleoli fibrillar center	Nucleoplasm			Nucleoplasm	Nucleoli fibrillar center		Nucleoli fibrillar center
635	High	P49674	Casein kinase I isoform epsilon OS	CSNK1E	10	1	2	1	1	47.3	9.66	Cytosol;Nucleoplasm					Cytosol;Nucleoplasm		Cytosol;Nucleoplasm
636	High	P78368	Casein kinase I isoform gamma-2 OS	CSNK1G2	17	2	5	1	1	47.4	9.06	Vesicles					Vesicles
637	High	Q9Y6M4	Casein kinase I isoform gamma-3 OS	CSNK1G3	17	2	5	1	1	51.4	9.22
638	High	P68400	Casein kinase II subunit alpha OS	CSNK2A1	12	3	3	1	1	45.1	7.74	Nucleoplasm				Nucleoplasm			Nucleoplasm
639	High	P67870	Casein kinase II subunit beta OS	CSNK2B	7	2	2	1	1	24.9	5.55
640	High	Q9H078	Caseinolytic peptidase B protein homolog OS	CLPB	85	12	12	1	1	78.7	9.01
641	High	Q9BXW7	Cat eye syndrome critical region protein 5 OS	CECR5	9	2	2	1	1	46.3	8.13
642	High	P04040	Catalase OS	CAT	99	19	19	1	1	59.7	7.39	Vesicles			Vesicles
643	High	P21964	Catechol O-methyltransferase OS	COMT	44	10	10	1	1	30	5.47	Vesicles	Endoplasmic reticulum		Endoplasmic reticulum;Vesicles
644	High	P35221	Catenin alpha-1 OS	CTNNA1	155	30	30	1	1	100	6.29	Cell Junctions;Plasma membrane			Cell Junctions;Plasma membrane
645	High	P35222	Catenin beta-1 OS	CTNNB1	155	16	18	1	1	85.4	5.86	Plasma membrane			Plasma membrane
646	High	O60716	Catenin delta-1 OS	CTNND1	118	21	21	1	1	108.1	6.23	Plasma membrane			Plasma membrane
647	High	P07858	Cathepsin B OS	CTSB	3	1	1	1	1	37.8	6.3	Vesicles	Nucleoli	Predicted to be secreted		Vesicles	Nucleoli		Nucleoli;Vesicles
648	High	P07339	Cathepsin D OS	CTSD	38	9	9	1	1	44.5	6.54
649	High	P07711	Cathepsin L1 OS	CTSL	5	1	1	1	1	37.5	5.45	Golgi apparatus;Vesicles				Vesicles	Golgi apparatus
650	High	Q9UBR2	Cathepsin Z OS	CTSZ	48	6	6	1	1	33.8	7.11	Vesicles				Vesicles			Vesicles
651	High	P20645	Cation-dependent mannose-6-phosphate receptor OS	M6PR	189	7	7	1	1	31	5.83
652	High	P11717	Cation-independent mannose-6-phosphate receptor OS	IGF2R	167	34	34	1	1	274.2	5.94	Golgi apparatus;Vesicles			Golgi apparatus;Vesicles
653	High	Q03135	Caveolin-1 OS	CAV1	19	4	4	1	1	20.5	6.02	Golgi apparatus				Golgi apparatus
654	High	Q96Q11	CCA tRNA nucleotidyltransferase 1, mitochondrial OS	TRNT1	2	1	1	1	1	50.1	8.1	Mitochondria				Mitochondria			Mitochondria
655	High	P17676	CCAAT/enhancer-binding protein beta OS	CEBPB	17	4	4	1	1	36.1	8.31	Nucleoplasm			Nucleoplasm				Nucleoplasm
656	High	Q03701	CCAAT/enhancer-binding protein zeta OS	CEBPZ	67	18	18	1	1	120.9	5.94	Vesicles	Nucleoplasm			Nucleoplasm	Vesicles
657	High	A5YKK6	CCR4-NOT transcription complex subunit 1 OS	CNOT1	27	9	9	1	1	266.8	7.11	Cytosol				Cytosol
658	High	Q9UKZ1	CCR4-NOT transcription complex subunit 11 OS	CNOT11	4	1	1	1	1	55.2	6.4	Nucleoplasm					Nucleoplasm
659	High	Q9NZN8	CCR4-NOT transcription complex subunit 2 OS	CNOT2	10	3	3	1	1	59.7	7.66	Nucleoplasm	Cytosol				Cytosol;Nucleoplasm
660	High	Q6YHK3	CD109 antigen OS	CD109	21	6	6	1	1	161.6	5.85	Plasma membrane	Cytosol			Plasma membrane	Cytosol
661	High	P48509	CD151 antigen OS	CD151	8	1	1	2	1	28.3	7.47
662	High	O95400	CD2 antigen cytoplasmic tail-binding protein 2 OS	CD2BP2	4	2	2	1	1	37.6	4.61	Nuclear speckles	Cytosol		Nuclear speckles	Cytosol			Nuclear speckles
663	High	Q9Y5K6	CD2-associated protein OS	CD2AP	66	10	10	1	1	71.4	6.4	Plasma membrane	Centriolar satellite;Cytosol			Plasma membrane	Centriolar satellite;Cytosol
664	High	Q9NPF0	CD320 antigen OS	CD320	4	2	2	1	1	29	4.75	Cytosol					Cytosol
665	High	P16070	CD44 antigen OS	CD44	59	7	7	1	1	81.5	5.33	Plasma membrane	Golgi apparatus	Predicted to be secreted		Plasma membrane	Golgi apparatus		Golgi apparatus;Plasma membrane
666	High	P13987	CD59 glycoprotein OS	CD59	23	3	3	1	1	14.2	6.48	Golgi apparatus;Vesicles						Golgi apparatus;Vesicles
667	High	P08962	CD63 antigen OS	CD63	5	1	1	1	1	25.6	7.81	Vesicles				Vesicles
668	High	P60033	CD81 antigen OS	CD81	16	3	3	1	1	25.8	5.29	Plasma membrane				Plasma membrane
669	High	P21926	CD9 antigen OS	CD9	90	4	4	1	1	25.4	7.15	Plasma membrane				Plasma membrane
670	High	P48960	CD97 antigen OS	CD97	70	10	10	1	1	91.8	6.87
671	High	P14209	CD99 antigen OS	CD99	22	2	2	2	1	18.8	4.75	Golgi apparatus					Golgi apparatus
672	High	Q8TCZ2	CD99 antigen-like protein 2 OS	CD99L2	8	1	1	1	1	28	5.14	Plasma membrane				Plasma membrane
673	High	Q9H3Q1	Cdc42 effector protein 4 OS	CDC42EP4	4	1	1	1	1	38	5.19	Actin filaments;Microtubules	Plasma membrane		Actin filaments	Microtubules;Plasma membrane
674	High	Q9NRR3	CDC42 small effector protein 2 OS	CDC42SE2	10	1	1	1	1	9.2	8.35
675	High	Q15642	Cdc42-interacting protein 4 OS	TRIP10	10	2	2	3	1	68.3	5.73	Vesicles	Nucleoplasm			Vesicles	Nucleoplasm
676	High	Q9NZ45	CDGSH iron-sulfur domain-containing protein 1 OS	CISD1	22	3	3	1	1	12.2	9.09	Mitochondria				Mitochondria
677	High	Q8N5K1	CDGSH iron-sulfur domain-containing protein 2 OS	CISD2	96	8	8	1	1	15.3	9.61	Endoplasmic reticulum				Endoplasmic reticulum
678	High	P0C7P0	CDGSH iron-sulfur domain-containing protein 3, mitochondrial OS	CISD3	4	1	1	1	1	14.2	10.55
679	High	Q96JB5	CDK5 regulatory subunit-associated protein 3 OS	CDK5RAP3	38	7	7	1	1	56.9	4.75	Cytosol	Nucleoli;Vesicles			Cytosol	Nucleoli;Vesicles		Cytosol
680	High	P51948	CDK-activating kinase assembly factor MAT1 OS	MNAT1	2	2	2	1	1	35.8	6.09	Nucleoplasm			Nucleoplasm				Nucleoplasm
681	High	Q9NXV6	CDKN2A-interacting protein OS	CDKN2AIP	9	3	3	1	1	61.1	9.01	Nucleoplasm			Nucleoplasm
682	High	O14735	CDP-diacylglycerol--inositol 3-phosphatidyltransferase OS	CDIPT	18	4	4	1	1	23.5	8.03	Nuclear membrane;Nucleoplasm;Plasma membrane					Nuclear membrane;Nucleoplasm;Plasma membrane
683	High	Q8N163	Cell cycle and apoptosis regulator protein 2 OS	CCAR2	77	17	17	1	1	102.8	5.22	Nuclear bodies;Nucleoplasm			Nuclear bodies;Nucleoplasm
684	High	Q9NV96	Cell cycle control protein 50A OS	TMEM30A	9	2	2	1	1	40.7	8.59
685	High	Q92600	Cell differentiation protein RCD1 homolog OS	RQCD1	3	2	2	1	1	33.6	8.03
686	High	P60953	Cell division control protein 42 homolog OS	CDC42	162	8	9	1	1	21.2	6.55	Cytokinetic bridge;Microtubules				Cytokinetic bridge;Microtubules			Cytokinetic bridge		Cytokinetic bridge (biological definition)
687	High	Q99459	Cell division cycle 5-like protein OS	CDC5L	105	21	21	1	1	92.2	8.18	Nucleoplasm				Nucleoplasm
688	High	Q9UJX2	Cell division cycle protein 23 homolog OS	CDC23	2	2	2	1	1	68.8	7.02
689	High	P30260	Cell division cycle protein 27 homolog OS	CDC27	20	5	5	1	1	91.8	7.02	Nucleoplasm			Nucleoplasm
690	High	Q69YH5	Cell division cycle-associated protein 2 OS	CDCA2	14	3	3	1	1	112.6	8.4	Nucleoplasm				Nucleoplasm			Nucleoplasm
691	High	Q99618	Cell division cycle-associated protein 3 OS	CDCA3	12	3	3	1	1	29	6.43	Cytosol					Cytosol
692	High	Q99674	Cell growth regulator with EF hand domain protein 1 OS	CGREF1	5	2	2	1	1	31.9	4.42	Golgi apparatus		Predicted to be secreted			Golgi apparatus
693	High	Q9NX58	Cell growth-regulating nucleolar protein OS	LYAR	93	8	8	1	1	43.6	9.54	Nucleoli;Nucleoli rim	Nucleoplasm		Nucleoli;Nucleoli rim;Nucleoplasm
694	High	P43121	Cell surface glycoprotein MUC18 OS	MCAM	72	11	11	1	1	71.6	5.76	Plasma membrane					Plasma membrane
695	High	P62633	Cellular nucleic acid-binding protein OS	CNBP	9	2	2	1	1	19.5	7.71	Nucleoplasm	Cytosol				Cytosol;Nucleoplasm		Nucleoplasm
696	High	P29373	Cellular retinoic acid-binding protein 2 OS	CRABP2	4	1	1	1	1	15.7	5.4	Cytosol	Nucleoplasm			Cytosol;Nucleoplasm			Cytosol
697	High	P04637	Cellular tumor antigen p53 OS	TP53	7	2	2	1	1	43.6	6.79	Nucleoplasm			Nucleoplasm				Nucleoplasm
698	High	P41208	Centrin-2 OS	CETN2	29	5	5	1	1	19.7	5
699	High	Q8N137	Centrobin OS	CNTROB	2	1	1	1	1	101.2	5.54	Centrosome	Cytosol			Centrosome		Cytosol
700	High	Q03188	Centromere protein C OS	CENPC	10	4	4	3	1	106.8	9.39	Nuclear bodies	Midbody;Nucleoplasm			Nuclear bodies;Nucleoplasm	Midbody		Midbody;Nuclear bodies	Nuclear bodies	Midbody (biological definition)
701	High	P49454	Centromere protein F OS	CENPF	12	3	3	1	1	367.5	5.07	Nucleoplasm				Nucleoplasm			Nucleoplasm
702	High	Q7L2Z9	Centromere protein Q OS	CENPQ	12	1	1	1	1	30.6	9.42	Nucleoplasm			Nucleoplasm
703	High	Q7Z7K6	Centromere protein V OS	CENPV	33	5	5	1	1	29.9	9.73	Nucleoplasm	Cytosol;Midbody				Cytosol;Midbody;Nucleoplasm		Cytosol;Midbody;Nucleoplasm		Midbody (biological definition)
704	High	O43264	Centromere/kinetochore protein zw10 homolog OS	ZW10	28	8	8	1	1	88.8	6.27	Cytosol;Endoplasmic reticulum				Cytosol;Endoplasmic reticulum
705	High	Q6ZU80	Centrosomal protein of 128 kDa OS	CEP128	6	2	2	1	1	127.9	6.52	Centriolar satellite	Cytosol			Centriolar satellite	Cytosol
706	High	Q9UPN4	Centrosomal protein of 131 kDa OS	CEP131	11	3	3	1	1	122.1	8.69	Centriolar satellite;Cytokinetic bridge;Microtubules				Centriolar satellite;Cytokinetic bridge;Microtubules			Cytokinetic bridge		Cytokinetic bridge (biological definition)
707	High	Q66GS9	Centrosomal protein of 135 kDa OS	CEP135	3	1	1	1	1	133.4	6.21	Focal adhesion sites						Focal adhesion sites
708	High	Q5SW79	Centrosomal protein of 170 kDa OS	CEP170	17	4	4	1	1	175.2	7.11	Centrosome	Cytosol;Mitotic spindle		Centrosome	Cytosol;Mitotic spindle			Mitotic spindle		Mitotic spindle (biological definition)
709	High	Q9Y4F5	Centrosomal protein of 170 kDa protein B OS	CEP170B	5	1	1	1	1	171.6	6.84	Cytosol	Centrosome;Microtubules				Centrosome;Cytosol;Microtubules
710	High	Q9BYV8	Centrosomal protein of 41 kDa OS	CEP41	8	1	1	1	1	41.3	8.32
711	High	Q9BV73	Centrosome-associated protein CEP250 OS	CEP250	2	2	2	1	1	281	5.02	Centrosome				Centrosome
712	High	Q96G23	Ceramide synthase 2 OS	CERS2	47	5	5	1	1	44.8	8.98	Endoplasmic reticulum;Nuclear membrane				Endoplasmic reticulum;Nuclear membrane
713	High	Q9HA82	Ceramide synthase 4 OS	CERS4	6	1	1	1	1	46.4	9.07	Nucleoplasm;Vesicles				Nucleoplasm	Vesicles
714	High	Q8N5B7	Ceramide synthase 5 OS	CERS5	4	1	1	2	1	45.7	7.97	Nucleoli;Nucleoplasm					Nucleoli;Nucleoplasm		Nucleoli;Nucleoplasm
715	High	Q6ZMG9	Ceramide synthase 6 OS	CERS6	38	4	4	1	1	44.9	7.65	Nucleoplasm	Cytosol					Cytosol;Nucleoplasm	Nucleoplasm
716	High	Q9NWW5	Ceroid-lipofuscinosis neuronal protein 6 OS	CLN6	8	1	1	1	1	35.9	8.87	Endoplasmic reticulum	Nucleoli;Vesicles			Endoplasmic reticulum		Nucleoli;Vesicles
717	High	Q9UFW8	CGG triplet repeat-binding protein 1 OS	CGGBP1	2	1	1	1	1	18.8	8.95	Nucleoplasm			Nucleoplasm
718	High	O43633	Charged multivesicular body protein 2a OS	CHMP2A	10	2	2	1	1	25.1	5.97	Cytosol	Nucleoplasm;Plasma membrane				Cytosol;Plasma membrane	Nucleoplasm
719	High	Q9UQN3	Charged multivesicular body protein 2b OS	CHMP2B	11	2	2	1	1	23.9	8.76	Cytosol					Cytosol
720	High	Q9Y3E7	Charged multivesicular body protein 3 OS	CHMP3	4	1	1	1	1	25.1	5.12
721	High	Q9H444	Charged multivesicular body protein 4b OS	CHMP4B	18	4	4	1	1	24.9	4.82
722	High	Q9NZZ3	Charged multivesicular body protein 5 OS	CHMP5	12	3	3	2	1	24.6	4.83	Cytosol;Microtubules	Midbody			Cytosol;Microtubules;Midbody			Midbody		Midbody (biological definition)
723	High	Q96FZ7	Charged multivesicular body protein 6 OS	CHMP6	8	2	2	2	1	23.5	5.31
724	High	Q8WUX9	Charged multivesicular body protein 7 OS	CHMP7	6	2	2	2	1	50.9	5.35	Nucleoplasm	Cytosol			Cytosol;Nucleoplasm
725	High	O60921	Checkpoint protein HUS1 OS	HUS1	4	1	1	1	1	31.7	6.84
726	High	Q9BWS9	Chitinase domain-containing protein 1 OS	CHID1	16	3	3	1	1	44.9	8.63	Intermediate filaments;Nucleoplasm						Intermediate filaments;Nucleoplasm	Intermediate filaments
727	High	Q9BT22	Chitobiosyldiphosphodolichol beta-mannosyltransferase OS	ALG1	9	2	2	1	1	52.5	7.23	Endoplasmic reticulum	Nucleoli fibrillar center				Endoplasmic reticulum;Nucleoli fibrillar center
728	High	Q96S66	Chloride channel CLIC-like protein 1 OS	CLCC1	29	8	8	1	1	62	5.55	Endoplasmic reticulum				Endoplasmic reticulum
729	High	O00299	Chloride intracellular channel protein 1 OS	CLIC1	145	10	10	1	1	26.9	5.17	Cytosol				Cytosol
730	High	Q9Y696	Chloride intracellular channel protein 4 OS	CLIC4	8	2	2	1	1	28.8	5.59	Cytosol				Cytosol
731	High	P51797	Chloride transport protein 6 OS	CLCN6	6	1	1	1	1	97.2	6.81	Cytosol;Plasma membrane					Cytosol;Plasma membrane		Cytosol;Plasma membrane
732	High	Q8IWA5	Choline transporter-like protein 2 OS	SLC44A2	3	1	1	1	1	80.1	8.57	Cell Junctions;Vesicles					Cell Junctions;Vesicles
733	High	Q9Y6K0	Choline/ethanolaminephosphotransferase 1 OS	CEPT1	19	2	2	1	1	46.5	8.21
734	High	Q8TDX6	Chondroitin sulfate N-acetylgalactosaminyltransferase 1 OS	CSGALNACT1	2	2	2	1	1	61.3	8.41	Cytosol;Golgi apparatus					Cytosol;Golgi apparatus
735	High	Q13111	Chromatin assembly factor 1 subunit A OS	CHAF1A	19	5	5	1	1	106.9	5.94	Nucleoplasm	Cytosol			Nucleoplasm		Cytosol
736	High	Q8IXM2	Chromatin complexes subunit BAP18 OS	BAP18	27	4	4	1	1	17.9	7.33
737	High	Q9Y3Y2	Chromatin target of PRMT1 protein OS	CHTOP	95	3	3	2	1	26.4	12.23	Nuclear speckles			Nuclear speckles
738	High	P83916	Chromobox protein homolog 1 OS	CBX1	17	1	2	2	1	21.4	4.93	Nuclear bodies;Nucleoplasm				Nuclear bodies;Nucleoplasm
739	High	Q13185	Chromobox protein homolog 3 OS	CBX3	85	10	12	1	1	20.8	5.33	Nucleoplasm	Nuclear bodies			Nuclear bodies;Nucleoplasm
740	High	P45973	Chromobox protein homolog 5 OS	CBX5	14	1	2	2	1	22.2	5.86	Nucleoplasm			Nucleoplasm
741	High	Q9HC52	Chromobox protein homolog 8 OS	CBX8	45	6	6	1	1	43.4	9.91	Nucleoplasm			Nucleoplasm
742	High	Q9Y232	Chromodomain Y-like protein OS	CDYL	16	4	4	2	1	66.4	9.45	Nuclear speckles				Nuclear speckles
743	High	O14646	Chromodomain-helicase-DNA-binding protein 1 OS	CHD1	12	3	3	1	1	196.6	7.14	Nucleoli fibrillar center;Nucleoplasm					Nucleoli fibrillar center;Nucleoplasm
744	High	Q86WJ1	Chromodomain-helicase-DNA-binding protein 1-like OS	CHD1L	16	7	7	1	1	100.9	6.9	Nucleoplasm				Nucleoplasm
745	High	O14647	Chromodomain-helicase-DNA-binding protein 2 OS	CHD2	5	1	1	1	1	211.2	8.1	Nucleoplasm			Nucleoplasm				Nucleoplasm
746	High	Q12873	Chromodomain-helicase-DNA-binding protein 3 OS	CHD3	48	3	8	1	1	226.5	7.3	Centriolar satellite;Nucleoli;Nucleoplasm					Centriolar satellite;Nucleoli;Nucleoplasm			Nucleoli;Nucleoplasm
747	High	Q14839	Chromodomain-helicase-DNA-binding protein 4 OS	CHD4	173	25	30	2	1	217.9	5.86	Nucleoplasm			Nucleoplasm
748	High	Q8TD26	Chromodomain-helicase-DNA-binding protein 6 OS	CHD6	2	1	1	1	1	305.2	6.27	Nucleoplasm					Nucleoplasm
749	High	Q9HCK8	Chromodomain-helicase-DNA-binding protein 8 OS	CHD8	16	5	5	1	1	290.3	6.47	Nucleoplasm			Nucleoplasm
750	High	Q96JM3	Chromosome alignment-maintaining phosphoprotein 1 OS	CHAMP1	31	10	10	1	1	89	8.44	Nucleoplasm	Midbody ring;Nuclear bodies		Nuclear bodies;Nucleoplasm		Midbody ring		Midbody ring		Midbody ring (biological definition)
751	High	P0CG12	Chromosome transmission fidelity protein 8 homolog isoform 2 OS	CHTF8	5	1	1	1	1	51.4	12.41	Nucleoplasm			Nucleoplasm
752	High	O95239	Chromosome-associated kinesin KIF4A OS	KIF4A	58	16	16	1	1	139.8	6.27	Midbody;Nucleoplasm				Midbody;Nucleoplasm			Midbody		Midbody (biological definition)
753	High	P09093	Chymotrypsin-like elastase family member 3A OS	CELA3A	14	1	1	1	1	29.5	6.9	Cytosol		Predicted to be secreted			Cytosol
754	High	Q9Y6A4	Cilia- and flagella-associated protein 20 OS	CFAP20	2	1	1	1	1	22.8	9.76	Nucleoplasm				Nucleoplasm
755	High	Q9P2M7	Cingulin OS	CGN	23	5	5	1	1	136.3	5.54	Cell Junctions;Plasma membrane				Cell Junctions;Plasma membrane
756	High	Q969X6	Cirhin OS	CIRH1A	54	11	11	1	1	76.8	8.85
757	High	Q8N0X4	Citrate lyase subunit beta-like protein, mitochondrial OS	CLYBL	2	2	2	1	1	37.3	8.73
758	High	O75390	Citrate synthase, mitochondrial OS	CS	289	14	14	1	1	51.7	8.32	Mitochondria			Mitochondria
759	High	O14578	Citron Rho-interacting kinase OS	CIT	7	2	2	1	1	231.3	6.57	Cytosol					Cytosol
760	High	O60271	C-Jun-amino-terminal kinase-interacting protein 4 OS	SPAG9	10	4	4	1	1	146.1	5.15	Centriolar satellite;Cytosol			Centriolar satellite;Cytosol
761	High	Q96MX0	CKLF-like MARVEL transmembrane domain-containing protein 3 OS	CMTM3	5	1	1	1	1	19.7	4.56	Nucleoplasm					Nucleoplasm
762	High	Q8IZR5	CKLF-like MARVEL transmembrane domain-containing protein 4 OS	CMTM4	5	2	2	1	1	25.8	7.75	Golgi apparatus;Plasma membrane;Vesicles					Golgi apparatus;Plasma membrane;Vesicles
763	High	Q9NX76	CKLF-like MARVEL transmembrane domain-containing protein 6 OS	CMTM6	15	4	4	1	1	20.4	5.29	Vesicles				Vesicles
764	High	Q00610	Clathrin heavy chain 1 OS	CLTC	402	47	47	1	1	191.5	5.69	Endosomes;Lysosomes;Vesicles	Cytosol;Mitotic spindle		Endosomes;Lysosomes;Vesicles	Mitotic spindle	Cytosol		Mitotic spindle		Mitotic spindle (biological definition)
765	High	P09496	Clathrin light chain A OS	CLTA	8	2	2	1	1	27.1	4.51	Endosomes;Lysosomes;Vesicles			Endosomes;Lysosomes;Vesicles
766	High	Q10570	Cleavage and polyadenylation specificity factor subunit 1 OS	CPSF1	34	8	8	1	1	160.8	6.4	Nucleoplasm			Nucleoplasm				Nucleoplasm
767	High	Q9P2I0	Cleavage and polyadenylation specificity factor subunit 2 OS	CPSF2	9	4	4	1	1	88.4	5.11	Nucleoplasm	Vesicles				Nucleoplasm;Vesicles
768	High	Q9UKF6	Cleavage and polyadenylation specificity factor subunit 3 OS	CPSF3	5	2	2	1	1	77.4	5.6
769	High	O95639	Cleavage and polyadenylation specificity factor subunit 4 OS	CPSF4	12	4	4	1	1	30.2	8.31	Nucleoplasm	Vesicles			Nucleoplasm		Vesicles
770	High	O43809	Cleavage and polyadenylation specificity factor subunit 5 OS	NUDT21	57	10	10	1	1	26.2	8.82	Nuclear bodies	Centriolar satellite			Nuclear bodies		Centriolar satellite
771	High	Q16630	Cleavage and polyadenylation specificity factor subunit 6 OS	CPSF6	29	6	6	1	1	59.2	7.15	Nuclear speckles;Nucleoplasm			Nuclear speckles;Nucleoplasm				Nuclear speckles;Nucleoplasm
772	High	Q8N684	Cleavage and polyadenylation specificity factor subunit 7 OS	CPSF7	10	3	3	1	1	52	8	Nucleoplasm	Cytosol			Cytosol;Nucleoplasm
773	High	Q05048	Cleavage stimulation factor subunit 1 OS	CSTF1	15	4	4	5	1	48.3	6.58	Nucleoplasm			Nucleoplasm
774	High	P33240	Cleavage stimulation factor subunit 2 OS	CSTF2	11	4	4	1	1	60.9	6.83	Nucleoplasm	Nuclear bodies		Nuclear bodies;Nucleoplasm
775	High	Q12996	Cleavage stimulation factor subunit 3 OS	CSTF3	15	4	4	1	1	82.9	8.12	Nucleoplasm			Nucleoplasm
776	High	O96005	Cleft lip and palate transmembrane protein 1 OS	CLPTM1	24	6	6	1	1	76	6.3	Centriolar satellite;Nuclear membrane					Centriolar satellite;Nuclear membrane
777	High	Q96KA5	Cleft lip and palate transmembrane protein 1-like protein OS	CLPTM1L	5	1	1	1	1	62.2	8.56	Endoplasmic reticulum					Endoplasmic reticulum
778	High	Q7Z460	CLIP-associating protein 1 OS	CLASP1	73	13	14	1	1	169.3	9.03
779	High	O75122	CLIP-associating protein 2 OS	CLASP2	48	15	16	1	1	141	8.47	Golgi apparatus	Cytosol			Golgi apparatus	Cytosol
780	High	O75153	Clustered mitochondria protein homolog OS	CLUH	39	12	12	1	1	146.6	6.13	Vesicles	Nuclear bodies			Vesicles	Nuclear bodies		Nuclear bodies
781	High	P10909	Clusterin OS	CLU	25	6	6	1	1	52.5	6.27
782	High	Q16842	CMP-N-acetylneuraminate-beta-galactosamide-alpha-2,3-sialyltransferase 2 OS	ST3GAL2	8	1	1	1	1	40.1	8.35	Vesicles					Vesicles		Vesicles
783	High	Q14019	Coactosin-like protein OS	COTL1	9	3	3	1	1	15.9	5.67	Cytosol				Cytosol
784	High	P53621	Coatomer subunit alpha OS	COPA	169	31	31	1	1	138.3	7.66	Cytosol;Nucleoplasm	Golgi apparatus	Predicted to be secreted			Cytosol;Golgi apparatus;Nucleoplasm
785	High	P53618	Coatomer subunit beta OS	COPB1	45	10	10	1	1	107.1	6.05	Cytosol;Golgi apparatus;Vesicles			Cytosol;Golgi apparatus	Vesicles
786	High	P35606	Coatomer subunit beta' OS	COPB2	22	5	5	1	1	102.4	5.27	Cytosol					Cytosol
787	High	P48444	Coatomer subunit delta OS	ARCN1	16	4	4	1	1	57.2	6.21	Vesicles	Cytosol;Golgi apparatus			Vesicles	Cytosol;Golgi apparatus
788	High	O14579	Coatomer subunit epsilon OS	COPE	6	3	3	1	1	34.5	5.12	Golgi apparatus			Golgi apparatus				Golgi apparatus
789	High	Q9Y678	Coatomer subunit gamma-1 OS	COPG1	27	10	10	1	1	97.7	5.47	Golgi apparatus	Cytosol;Nucleoplasm			Golgi apparatus	Cytosol;Nucleoplasm		Golgi apparatus
790	High	Q9UBF2	Coatomer subunit gamma-2 OS	COPG2	30	9	9	1	1	97.6	5.81
791	High	P61923	Coatomer subunit zeta-1 OS	COPZ1	38	7	7	1	1	20.2	4.81
792	High	Q96EY8	Cob(I)yrinic acid a,c-diamide adenosyltransferase, mitochondrial OS	MMAB	3	1	1	1	1	27.4	8.6	Mitochondria					Mitochondria		Mitochondria
793	High	P23528	Cofilin-1 OS	CFL1	525	9	13	1	1	18.5	8.09	Cytosol				Cytosol			Cytosol
794	High	Q9Y281	Cofilin-2 OS	CFL2	96	1	5	1	1	18.7	7.88	Cytosol;Nucleoplasm	Plasma membrane				Cytosol;Nucleoplasm;Plasma membrane		Cytosol;Plasma membrane
795	High	Q8N3U4	Cohesin subunit SA-2 OS	STAG2	18	8	8	1	1	141.2	5.43
796	High	Q96NT0	Coiled-coil domain-containing protein 115 OS	CCDC115	23	2	2	1	1	19.7	6.95	Plasma membrane	Vesicles			Plasma membrane	Vesicles
797	High	Q8WUD4	Coiled-coil domain-containing protein 12 OS	CCDC12	7	1	1	1	1	19.2	7.34	Nucleoplasm				Nucleoplasm
798	High	Q96CT7	Coiled-coil domain-containing protein 124 OS	CCDC124	33	5	5	1	1	25.8	9.54	Cytosol;Plasma membrane			Cytosol;Plasma membrane
799	High	Q96JG6	Coiled-coil domain-containing protein 132 OS	CCDC132	12	2	2	1	1	111.1	6.2
800	High	Q9H6E4	Coiled-coil domain-containing protein 134 OS	CCDC134	5	3	3	1	1	26.5	8.85
801	High	Q6PK04	Coiled-coil domain-containing protein 137 OS	CCDC137	9	4	4	1	1	33.2	10.93	Mitotic chromosome;Nucleoli			Mitotic chromosome;Nucleoli				Mitotic chromosome
802	High	Q9P0B6	Coiled-coil domain-containing protein 167 OS	CCDC167	10	1	1	1	1	11.5	9.5	Cytosol					Cytosol
803	High	O60826	Coiled-coil domain-containing protein 22 OS	CCDC22	3	1	1	1	1	70.7	6.74	Cytosol;Nucleoplasm					Cytosol;Nucleoplasm
804	High	Q96A33	Coiled-coil domain-containing protein 47 OS	CCDC47	195	17	17	1	1	55.8	4.87	Endoplasmic reticulum			Endoplasmic reticulum
805	High	Q96ER9	Coiled-coil domain-containing protein 51 OS	CCDC51	78	8	8	1	1	45.8	8.19	Mitochondria;Nucleoplasm	Centrosome			Mitochondria;Nucleoplasm	Centrosome
806	High	Q4VC31	Coiled-coil domain-containing protein 58 OS	CCDC58	19	5	5	1	1	16.6	7.81	Mitochondria	Nucleoli				Mitochondria;Nucleoli
807	High	Q16204	Coiled-coil domain-containing protein 6 OS	CCDC6	4	1	1	1	1	53.3	7.34	Cytosol				Cytosol			Cytosol
808	High	Q9H2F9	Coiled-coil domain-containing protein 68 OS	CCDC68	37	1	1	1	1	38.8	8.65	Golgi apparatus	Cytosol				Cytosol;Golgi apparatus		Golgi apparatus
809	High	Q9H6F5	Coiled-coil domain-containing protein 86 OS	CCDC86	12	2	2	1	1	40.2	10.33	Mitotic chromosome;Nucleoli;Nucleoli rim	Nucleoplasm		Mitotic chromosome;Nucleoli;Nucleoli rim;Nucleoplasm				Mitotic chromosome;Nucleoli;Nucleoplasm
810	High	Q9Y3X0	Coiled-coil domain-containing protein 9 OS	CCDC9	3	1	1	1	1	59.7	5.4	Cytosol					Cytosol
811	High	Q96BP2	Coiled-coil-helix-coiled-coil-helix domain-containing protein 1 OS	CHCHD1	4	1	1	1	1	13.5	10.21	Mitochondria;Nucleoplasm	Nucleoli fibrillar center			Mitochondria;Nucleoli fibrillar center;Nucleoplasm
812	High	Q8WYQ3	Coiled-coil-helix-coiled-coil-helix domain-containing protein 10, mitochondrial OS	CHCHD10	2	1	1	1	1	14.1	7.84	Mitochondria				Mitochondria
813	High	Q9Y6H1	Coiled-coil-helix-coiled-coil-helix domain-containing protein 2, mitochondrial OS	CHCHD2	76	2	2	1	1	15.5	9.22	Mitochondria			Mitochondria
814	High	P38432	Coilin OS	COIL	10	2	2	1	1	62.6	9.07	Nuclear bodies	Nucleoli;Nucleoli fibrillar center;Nucleoplasm			Nuclear bodies;Nucleoli;Nucleoli fibrillar center;Nucleoplasm			Nuclear bodies
815	High	O75534	Cold shock domain-containing protein E1 OS	CSDE1	64	14	14	1	1	88.8	6.25	Cytosol;Plasma membrane			Cytosol;Plasma membrane
816	High	Q14011	Cold-inducible RNA-binding protein OS	CIRBP	17	2	2	1	1	18.6	9.51	Nucleoplasm				Nucleoplasm
817	High	P02452	Collagen alpha-1(I) chain OS	COL1A1	30	1	1	1	1	138.9	5.8	Endoplasmic reticulum;Vesicles		Predicted to be secreted			Endoplasmic reticulum;Vesicles		Endoplasmic reticulum;Vesicles
818	High	P08123	Collagen alpha-2(I) chain OS	COL1A2	17	2	2	1	1	129.2	8.95	Endoplasmic reticulum		Predicted to be secreted		Endoplasmic reticulum			Endoplasmic reticulum
819	High	P05997	Collagen alpha-2(V) chain OS	COL5A2	2	1	1	1	1	144.8	6.46
820	High	Q9Y5P4	Collagen type IV alpha-3-binding protein OS	COL4A3BP	6	1	1	1	1	70.8	5.48	Golgi apparatus	Nucleoplasm		Golgi apparatus;Nucleoplasm				Golgi apparatus;Nucleoplasm
821	High	Q9H0A8	COMM domain-containing protein 4 OS	COMMD4	5	2	2	1	1	21.8	7.31	Cytosol	Plasma membrane;Vesicles			Cytosol		Plasma membrane;Vesicles
822	High	Q07021	Complement component 1 Q subcomponent-binding protein, mitochondrial OS	C1QBP	284	9	9	1	1	31.3	4.84	Plasma membrane	Mitochondria				Mitochondria;Plasma membrane
823	High	P08174	Complement decay-accelerating factor OS	CD55	14	3	3	1	1	41.4	7.59
824	High	Q9NPL8	Complex I assembly factor TIMMDC1, mitochondrial OS	TIMMDC1	42	9	9	1	1	32.2	8.5	Mitochondria	Nucleoplasm		Mitochondria	Nucleoplasm
825	High	Q8IUX1	Complex I assembly factor TMEM126B, mitochondrial OS	TMEM126B	10	1	1	2	1	25.9	8.81	Mitochondria				Mitochondria
826	High	Q15021	Condensin complex subunit 1 OS	NCAPD2	104	19	19	1	1	157.1	6.61	Cytosol	Nucleoli;Nucleoplasm			Cytosol;Nucleoli;Nucleoplasm
827	High	Q15003	Condensin complex subunit 2 OS	NCAPH	20	6	6	1	1	82.5	5.06	Cytosol	Nucleoplasm			Cytosol;Nucleoplasm				Cytosol;Nucleoplasm
828	High	Q9BPX3	Condensin complex subunit 3 OS	NCAPG	23	7	7	1	1	114.3	5.59
829	High	P42695	Condensin-2 complex subunit D3 OS	NCAPD3	9	3	3	1	1	168.8	7.5	Nucleoplasm				Nucleoplasm
830	High	Q86XI2	Condensin-2 complex subunit G2 OS	NCAPG2	2	2	2	1	1	130.9	6.87	Nucleoplasm	Nuclear speckles			Nuclear speckles;Nucleoplasm			Nucleoplasm
831	High	Q14746	Conserved oligomeric Golgi complex subunit 2 OS	COG2	7	3	3	1	1	83.2	6.62	Golgi apparatus					Golgi apparatus
832	High	Q9UP83	Conserved oligomeric Golgi complex subunit 5 OS	COG5	5	1	1	1	1	92.7	6.6	Golgi apparatus	Nucleoplasm		Golgi apparatus			Nucleoplasm
833	High	Q6PJW8	Consortin OS	CNST	2	1	1	1	1	79.5	4.53	Vesicles				Vesicles
834	High	Q9NZB2	Constitutive coactivator of PPAR-gamma-like protein 1 OS	FAM120A	38	7	7	1	1	121.8	8.88	Cytosol			Cytosol
835	High	Q13098	COP9 signalosome complex subunit 1 OS	GPS1	14	4	4	1	1	55.5	6.74	Nucleoplasm	Cytosol		Cytosol;Nucleoplasm
836	High	P61201	COP9 signalosome complex subunit 2 OS	COPS2	16	3	3	1	1	51.6	5.53	Vesicles	Cytokinetic bridge			Cytokinetic bridge;Vesicles			Cytokinetic bridge		Cytokinetic bridge (biological definition)
837	High	Q9UNS2	COP9 signalosome complex subunit 3 OS	COPS3	14	6	6	1	1	47.8	6.65	Nucleoplasm	Cytosol			Cytosol;Nucleoplasm
838	High	Q9BT78	COP9 signalosome complex subunit 4 OS	COPS4	18	4	4	1	1	46.2	5.83	Nuclear speckles				Nuclear speckles			Nuclear speckles
839	High	Q7L5N1	COP9 signalosome complex subunit 6 OS	COPS6	7	2	2	1	1	36.1	5.73	Nucleoplasm				Nucleoplasm
840	High	Q99829	Copine-1 OS	CPNE1	79	9	9	1	1	59	5.83	Nuclear membrane;Nucleoplasm				Nuclear membrane;Nucleoplasm
841	High	Q96FN4	Copine-2 OS	CPNE2	16	4	4	2	1	61.2	6.07	Cytosol;Mitochondria;Nucleoplasm					Cytosol;Mitochondria;Nucleoplasm
842	High	O75131	Copine-3 OS	CPNE3	10	2	2	1	1	60.1	5.85	Cytosol;Nucleoplasm	Mitochondria;Nucleoli			Cytosol;Nucleoli;Nucleoplasm	Mitochondria
843	High	Q86YQ8	Copine-8 OS	CPNE8	28	8	8	1	1	63.1	5.96
844	High	O75367	Core histone macro-H2A.1 OS	H2AFY	241	12	14	1	1	39.6	9.79	Nucleoplasm				Nucleoplasm			Nucleoplasm
845	High	Q9P0M6	Core histone macro-H2A.2 OS	H2AFY2	47	4	6	1	1	40	9.69	Nucleoplasm				Nucleoplasm			Nucleoplasm
846	High	P31146	Coronin-1A OS	CORO1A	3	1	1	1	1	51	6.68	Cytosol					Cytosol
847	High	Q9BR76	Coronin-1B OS	CORO1B	31	7	7	1	1	54.2	5.88	Cytosol;Plasma membrane				Cytosol;Plasma membrane
848	High	Q9ULV4	Coronin-1C OS	CORO1C	89	13	13	1	1	53.2	7.08
849	High	P10589	COUP transcription factor 1 OS	NR2F1	4	3	3	1	1	46.1	8.25	Nucleoplasm	Cytosol				Cytosol;Nucleoplasm
850	High	P78310	Coxsackievirus and adenovirus receptor OS	CXADR	61	11	11	1	1	40	7.56	Cell Junctions;Plasma membrane			Cell Junctions;Plasma membrane
851	High	P12277	Creatine kinase B-type OS	CKB	11	3	3	1	1	42.6	5.59	Cytosol				Cytosol			Cytosol
852	High	P12532	Creatine kinase U-type, mitochondrial OS	CKMT1A	206	18	18	1	1	47	8.34
853	High	Q92793	CREB-binding protein OS	CREBBP	28	3	7	1	1	265.2	8.53	Nucleoplasm	Nuclear bodies		Nuclear bodies;Nucleoplasm				Nuclear bodies
854	High	P46109	Crk-like protein OS	CRKL	4	1	1	2	1	33.8	6.74	Nucleoplasm	Cytosol		Nucleoplasm		Cytosol
855	High	Q9BZJ0	Crooked neck-like protein 1 OS	CRNKL1	12	5	5	1	1	100.4	8
856	High	Q5T3F8	CSC1-like protein 2 OS	TMEM63B	3	1	1	1	1	94.9	7.4	Actin filaments;Plasma membrane			Actin filaments;Plasma membrane
857	High	Q2NKJ3	CST complex subunit CTC1 OS	CTC1	4	1	1	1	1	134.5	7.88	Nucleoplasm	Cytosol			Nucleoplasm		Cytosol
858	High	O15320	cTAGE family member 5 OS	CTAGE5	12	4	4	2	1	90.9	5.22	Endoplasmic reticulum				Endoplasmic reticulum
859	High	Q05D32	CTD small phosphatase-like protein 2 OS	CTDSPL2	29	6	6	1	1	53	6.4	Nucleoplasm					Nucleoplasm		Nucleoplasm
860	High	P17812	CTP synthase 1 OS	CTPS1	18	7	7	1	1	66.6	6.46	Cytosol	Actin filaments				Actin filaments;Cytosol		Actin filaments;Cytosol
861	High	Q9P2B4	CTTNBP2 N-terminal-like protein OS	CTTNBP2NL	32	7	7	1	1	70.1	8.06	Cytosol;Nucleoli fibrillar center					Cytosol;Nucleoli fibrillar center		Nucleoli fibrillar center
862	High	Q9Y240	C-type lectin domain family 11 member A OS	CLEC11A	4	1	1	1	1	35.7	5.16	Centrosome		Predicted to be secreted			Centrosome
863	High	Q9UBG0	C-type mannose receptor 2 OS	MRC2	67	13	13	1	1	166.6	5.83
864	High	Q9H5V8	CUB domain-containing protein 1 OS	CDCP1	12	4	4	1	1	92.9	7.96
865	High	Q92879	CUGBP Elav-like family member 1 OS	CELF1	42	3	5	1	1	52	8.46	Nucleoplasm			Nucleoplasm
866	High	O95319	CUGBP Elav-like family member 2 OS	CELF2	4	1	3	1	1	54.3	8.76	Nucleoplasm	Midbody ring;Vesicles			Nucleoplasm	Midbody ring;Vesicles		Midbody ring;Nucleoplasm		Midbody ring (biological definition)
867	High	Q13616	Cullin-1 OS	CUL1	25	5	5	1	1	89.6	8	Nucleoplasm	Nucleoli			Nucleoplasm	Nucleoli		Nucleoplasm
868	High	Q13617	Cullin-2 OS	CUL2	13	2	2	1	1	86.9	6.92	Nucleoplasm			Nucleoplasm
869	High	Q13618	Cullin-3 OS	CUL3	17	7	7	1	1	88.9	8.48
870	High	Q13619	Cullin-4A OS	CUL4A	17	5	6	1	1	87.6	8.13	Nucleoplasm					Nucleoplasm
871	High	Q13620	Cullin-4B OS	CUL4B	10	2	3	1	1	103.9	7.37	Nucleoplasm			Nucleoplasm
872	High	Q93034	Cullin-5 OS	CUL5	3	2	2	1	1	90.9	7.94	Cytosol;Golgi apparatus					Cytosol;Golgi apparatus
873	High	Q86VP6	Cullin-associated NEDD8-dissociated protein 1 OS	CAND1	268	35	37	1	1	136.3	5.78	Cytosol;Golgi apparatus;Nucleoplasm			Cytosol;Golgi apparatus;Nucleoplasm				Golgi apparatus;Nucleoplasm
874	High	O75155	Cullin-associated NEDD8-dissociated protein 2 OS	CAND2	20	2	4	1	1	135.2	5.68	Nuclear bodies	Cytosol				Cytosol;Nuclear bodies
875	High	Q9P0U4	CXXC-type zinc finger protein 1 OS	CXXC1	2	1	1	1	1	75.7	8.24	Nucleoplasm			Nucleoplasm
876	High	P18846	Cyclic AMP-dependent transcription factor ATF-1 OS	ATF1	12	2	3	1	1	29.2	8.37	Nucleoplasm			Nucleoplasm				Nucleoplasm
877	High	P18850	Cyclic AMP-dependent transcription factor ATF-6 alpha OS	ATF6	6	1	1	1	1	74.5	8.22
878	High	Q99941	Cyclic AMP-dependent transcription factor ATF-6 beta OS	ATF6B	2	1	1	1	1	76.7	6.27	Nucleoplasm	Nucleoli				Nucleoli;Nucleoplasm
879	High	P17544	Cyclic AMP-dependent transcription factor ATF-7 OS	ATF7	4	1	1	1	1	52.9	8.65	Cytosol;Nucleoplasm					Cytosol;Nucleoplasm
880	High	P16220	Cyclic AMP-responsive element-binding protein 1 OS	CREB1	7	1	2	1	1	36.7	5.57	Nucleoplasm			Nucleoplasm
881	High	Q8N884	Cyclic GMP-AMP synthase OS	MB21D1	41	6	6	1	1	58.8	9.48
882	High	P06493	Cyclin-dependent kinase 1 OS	CDK1	40	8	9	1	1	34.1	8.4	Cytosol	Nucleoplasm			Cytosol;Nucleoplasm				Cytosol;Nucleoplasm
883	High	P21127	Cyclin-dependent kinase 11B OS	CDK11B	2	1	1	1	1	92.7	5.57	Nuclear speckles					Nuclear speckles
884	High	Q9NYV4	Cyclin-dependent kinase 12 OS	CDK12	35	9	11	1	1	164.1	9.44	Nuclear speckles;Nucleoplasm			Nuclear speckles;Nucleoplasm
885	High	Q14004	Cyclin-dependent kinase 13 OS	CDK13	16	3	5	2	1	164.8	9.69	Nuclear speckles	Cytosol;Golgi apparatus			Nuclear speckles		Cytosol;Golgi apparatus
886	High	Q00536	Cyclin-dependent kinase 16 OS	CDK16	7	1	2	1	1	55.7	7.62	Cytosol;Microtubules	Plasma membrane			Cytosol;Plasma membrane		Microtubules
887	High	Q00537	Cyclin-dependent kinase 17 OS	CDK17	13	3	4	1	1	59.5	9.03	Cytosol;Nucleoplasm					Cytosol;Nucleoplasm			Cytosol;Nucleoplasm
888	High	P24941	Cyclin-dependent kinase 2 OS	CDK2	8	1	2	1	1	33.9	8.68	Nucleoplasm	Centrosome;Cytosol		Nucleoplasm	Centrosome;Cytosol			Centrosome;Nucleoplasm
889	High	O14519	Cyclin-dependent kinase 2-associated protein 1 OS	CDK2AP1	2	1	1	1	1	12.4	9.38	Nucleoplasm				Nucleoplasm			Nucleoplasm
890	High	P50750	Cyclin-dependent kinase 9 OS	CDK9	41	8	10	1	1	42.8	8.79	Nucleoplasm	Cytoplasmic bodies				Nucleoplasm	Cytoplasmic bodies	Nucleoplasm
891	High	Q00535	Cyclin-dependent-like kinase 5 OS	CDK5	29	7	8	1	1	33.3	7.66	Nucleoplasm;Plasma membrane	Cell Junctions			Nucleoplasm;Plasma membrane	Cell Junctions		Nucleoplasm
892	High	O14976	Cyclin-G-associated kinase OS	GAK	3	1	1	1	1	143.1	5.73	Golgi apparatus	Vesicles			Golgi apparatus	Vesicles
893	High	O75909	Cyclin-K OS	CCNK	5	2	2	1	1	64.2	8.41	Nucleoplasm			Nucleoplasm
894	High	O60563	Cyclin-T1 OS	CCNT1	12	2	2	1	1	80.6	8.78	Nucleoplasm			Nucleoplasm
895	High	Q8ND76	Cyclin-Y OS	CCNY	3	1	1	1	1	39.3	7.2
896	High	Q8N7R7	Cyclin-Y-like protein 1 OS	CCNYL1	8	2	2	1	1	40.7	6.07	Plasma membrane					Plasma membrane		Plasma membrane
897	High	P21291	Cysteine and glycine-rich protein 1 OS	CSRP1	43	5	5	1	1	20.6	8.57
898	High	Q16527	Cysteine and glycine-rich protein 2 OS	CSRP2	3	1	1	1	1	20.9	8.62
899	High	Q9UHD1	Cysteine and histidine-rich domain-containing protein 1 OS	CHORDC1	7	2	2	1	1	37.5	7.87	Cytosol					Cytosol
900	High	Q9Y697	Cysteine desulfurase, mitochondrial OS	NFS1	11	3	3	1	1	50.2	8.31	Cytosol;Nucleoplasm				Cytosol;Nucleoplasm
901	High	P50238	Cysteine-rich protein 1 OS	CRIP1	79	3	3	1	1	8.5	8.75	Cytosol;Nuclear speckles	Centrosome;Plasma membrane				Centrosome;Cytosol;Nuclear speckles;Plasma membrane
902	High	P52943	Cysteine-rich protein 2 OS	CRIP2	21	3	3	1	1	22.5	8.72	Nucleoli	Nucleoplasm;Plasma membrane				Nucleoli;Nucleoplasm;Plasma membrane
903	High	Q96HD1	Cysteine-rich with EGF-like domain protein 1 OS	CRELD1	25	6	6	1	1	45.4	4.87	Cytosol	Nucleoli				Cytosol;Nucleoli
904	High	P49589	Cysteine--tRNA ligase, cytoplasmic OS	CARS	43	8	8	1	1	85.4	6.76	Cytosol			Cytosol				Cytosol
905	High	P00156	Cytochrome b OS	MT-CYB	2	1	1	1	1	42.7	8.05	Mitochondria				Mitochondria			Mitochondria
906	High	P00167	Cytochrome b5 OS	CYB5A	13	2	2	1	1	15.3	4.96	Cytosol;Vesicles			Cytosol;Vesicles				Vesicles
907	High	O43169	Cytochrome b5 type B OS	CYB5B	159	4	4	1	1	16.3	4.97	Endoplasmic reticulum	Centriolar satellite;Cytosol				Centriolar satellite;Cytosol;Endoplasmic reticulum
908	High	P49447	Cytochrome b561 OS	CYB561	8	1	1	1	1	27.5	8.56
909	High	P31930	Cytochrome b-c1 complex subunit 1, mitochondrial OS	UQCRC1	464	26	27	1	1	52.6	6.37	Mitochondria				Mitochondria
910	High	O14957	Cytochrome b-c1 complex subunit 10 OS	UQCR11	4	2	2	1	1	6.6	9.88
911	High	P22695	Cytochrome b-c1 complex subunit 2, mitochondrial OS	UQCRC2	414	24	24	1	1	48.4	8.63	Mitochondria			Mitochondria
912	High	P07919	Cytochrome b-c1 complex subunit 6, mitochondrial OS	UQCRH	89	4	4	1	1	10.7	4.44
913	High	P14927	Cytochrome b-c1 complex subunit 7 OS	UQCRB	93	9	9	1	1	13.5	8.78
914	High	O14949	Cytochrome b-c1 complex subunit 8 OS	UQCRQ	60	3	3	1	1	9.9	10.08	Mitochondria			Mitochondria
915	High	Q9UDW1	Cytochrome b-c1 complex subunit 9 OS	UQCR10	16	3	3	1	1	7.3	9.47
916	High	P47985	Cytochrome b-c1 complex subunit Rieske, mitochondrial OS	UQCRFS1	103	9	9	1	1	29.6	8.32	Mitochondria					Mitochondria
917	High	P99999	Cytochrome c OS	CYCS	106	7	7	1	1	11.7	9.57	Mitochondria			Mitochondria
918	High	Q9GZY4	Cytochrome c oxidase assembly factor 1 homolog OS	COA1	21	2	2	1	1	16.7	8.81	Mitochondria				Mitochondria
919	High	Q9Y2R0	Cytochrome c oxidase assembly factor 3 homolog, mitochondrial OS	COA3	9	3	3	1	1	11.7	9.6	Mitochondria			Mitochondria
920	High	Q9NYJ1	Cytochrome c oxidase assembly factor 4 homolog, mitochondrial OS	COA4	4	1	1	1	1	10.1	6.04	Nucleoli fibrillar center;Nucleoplasm	Mitochondria				Mitochondria;Nucleoli fibrillar center;Nucleoplasm
921	High	Q5JTJ3	Cytochrome c oxidase assembly factor 6 homolog OS	COA6	12	2	2	1	1	14.1	8.25	Mitochondria	Nucleoplasm			Mitochondria	Nucleoplasm
922	High	Q96BR5	Cytochrome c oxidase assembly factor 7 OS	COA7	17	3	3	1	1	25.7	6.02	Mitochondria;Nucleoplasm					Mitochondria;Nucleoplasm
923	High	Q7KZN9	Cytochrome c oxidase assembly protein COX15 homolog OS	COX15	16	3	3	1	1	46	9.82	Mitochondria				Mitochondria
924	High	Q49B96	Cytochrome c oxidase assembly protein COX19 OS	COX19	2	1	1	1	1	10.4	8.72	Cytosol				Cytosol
925	High	Q5RI15	Cytochrome c oxidase protein 20 homolog OS	COX20	50	2	2	1	1	13.3	8.76	Mitochondria			Mitochondria
926	High	P00403	Cytochrome c oxidase subunit 2 OS	MT-CO2	212	6	6	3	1	25.5	4.82
927	High	P13073	Cytochrome c oxidase subunit 4 isoform 1, mitochondrial OS	COX4I1	50	5	5	1	1	19.6	9.51	Mitochondria				Mitochondria			Mitochondria
928	High	P20674	Cytochrome c oxidase subunit 5A, mitochondrial OS	COX5A	205	9	9	1	1	16.8	6.79
929	High	P10606	Cytochrome c oxidase subunit 5B, mitochondrial OS	COX5B	47	5	5	1	1	13.7	8.81	Mitochondria			Mitochondria
930	High	P12074	Cytochrome c oxidase subunit 6A1, mitochondrial OS	COX6A1	20	2	2	3	1	12.1	9.32	Mitochondria				Mitochondria
931	High	P14854	Cytochrome c oxidase subunit 6B1 OS	COX6B1	110	6	6	1	1	10.2	7.05	Mitochondria				Mitochondria
932	High	P09669	Cytochrome c oxidase subunit 6C OS	COX6C	25	3	3	1	1	8.8	10.39	Mitochondria				Mitochondria			Mitochondria
933	High	P14406	Cytochrome c oxidase subunit 7A2, mitochondrial OS	COX7A2	16	2	2	1	1	9.4	9.76
934	High	O14548	Cytochrome c oxidase subunit 7A-related protein, mitochondrial OS	COX7A2L	21	4	4	1	1	12.6	9.42	Mitochondria	Nucleoli		Mitochondria		Nucleoli		Mitochondria
935	High	P15954	Cytochrome c oxidase subunit 7C, mitochondrial OS	COX7C	8	2	2	1	1	7.2	10.27
936	High	O00483	Cytochrome c oxidase subunit NDUFA4 OS	NDUFA4	7	2	2	1	1	9.4	9.38	Mitochondria					Mitochondria		Mitochondria
937	High	P08574	Cytochrome c1, heme protein, mitochondrial OS	CYC1	210	12	12	1	1	35.4	9	Mitochondria	Cytosol;Nuclear bodies;Nucleoplasm				Cytosol;Mitochondria;Nuclear bodies;Nucleoplasm		Mitochondria
938	High	P53701	Cytochrome c-type heme lyase OS	HCCS	30	5	5	1	1	30.6	6.68	Mitochondria			Mitochondria				Mitochondria
939	High	Q96SQ9	Cytochrome P450 2S1 OS	CYP2S1	16	4	4	1	1	55.8	8.62	Endoplasmic reticulum				Endoplasmic reticulum			Endoplasmic reticulum
940	High	Q8IUI8	Cytokine receptor-like factor 3 OS	CRLF3	5	1	1	1	1	49.7	5.14	Cytosol;Plasma membrane				Cytosol		Plasma membrane
941	High	Q14204	Cytoplasmic dynein 1 heavy chain 1 OS	DYNC1H1	613	121	121	1	1	532.1	6.4	Centrosome;Cytosol				Centrosome;Cytosol
942	High	Q13409	Cytoplasmic dynein 1 intermediate chain 2 OS	DYNC1I2	37	7	7	2	1	71.4	5.2	Cytosol;Endoplasmic reticulum	Microtubules;Nucleoli			Cytosol;Endoplasmic reticulum;Nucleoli	Microtubules
943	High	Q9Y6G9	Cytoplasmic dynein 1 light intermediate chain 1 OS	DYNC1LI1	32	6	6	1	1	56.5	6.42	Centrosome;Cytosol				Centrosome;Cytosol
944	High	O43237	Cytoplasmic dynein 1 light intermediate chain 2 OS	DYNC1LI2	50	10	10	1	1	54.1	6.38	Centrosome	Cytosol				Centrosome;Cytosol
945	High	Q7L576	Cytoplasmic FMR1-interacting protein 1 OS	CYFIP1	37	10	10	1	1	145.1	6.9
946	High	P16333	Cytoplasmic protein NCK1 OS	NCK1	2	1	1	1	1	42.8	6.47	Cytosol;Plasma membrane			Cytosol;Plasma membrane
947	High	Q7Z7A3	Cytoplasmic tRNA 2-thiolation protein 1 OS	CTU1	5	1	1	2	1	36.4	9.2
948	High	Q2VPK5	Cytoplasmic tRNA 2-thiolation protein 2 OS	CTU2	6	1	1	1	1	56.1	6.32	Mitochondria				Mitochondria			Mitochondria
949	High	Q8WWK9	Cytoskeleton-associated protein 2 OS	CKAP2	9	4	4	1	1	76.9	9.41	Microtubules	Cytosol		Microtubules		Cytosol			Cytosol;Microtubules
950	High	Q07065	Cytoskeleton-associated protein 4 OS	CKAP4	937	44	44	1	1	66	5.92	Cytosol;Nuclear speckles	Cytoplasmic bodies					Cytoplasmic bodies;Cytosol;Nuclear speckles
951	High	Q14008	Cytoskeleton-associated protein 5 OS	CKAP5	199	40	40	1	1	225.4	7.8	Centrosome;Plasma membrane	Nucleoli;Nucleoli rim			Centrosome		Nucleoli;Nucleoli rim;Plasma membrane	Nucleoli;Nucleoli rim
952	High	P28838	Cytosol aminopeptidase OS	LAP3	33	11	11	1	1	56.1	7.93	Cytosol	Midbody;Nucleoplasm			Cytosol	Midbody;Nucleoplasm		Midbody		Midbody (biological definition)
953	High	Q9H0P0	Cytosolic 5'-nucleotidase 3A OS	NT5C3A	12	3	3	1	1	37.9	7.12
954	High	O00154	Cytosolic acyl coenzyme A thioester hydrolase OS	ACOT7	6	3	3	1	1	41.8	8.54	Cytosol	Nucleoplasm			Cytosol	Nucleoplasm		Cytosol
955	High	P53384	Cytosolic Fe-S cluster assembly factor NUBP1 OS	NUBP1	2	1	1	1	1	34.5	5.33	Cytosol				Cytosol
956	High	Q96KP4	Cytosolic non-specific dipeptidase OS	CNDP2	11	3	3	1	1	52.8	5.97	Cytosol;Nucleoplasm			Nucleoplasm	Cytosol
957	High	Q96EP5	DAZ-associated protein 1 OS	DAZAP1	24	3	3	1	1	43.4	8.56	Nucleoplasm	Cytosol		Cytosol;Nucleoplasm
958	High	Q5BKZ1	DBIRD complex subunit ZNF326 OS	ZNF326	61	11	11	1	1	65.6	5.15	Nucleoplasm	Golgi apparatus;Vesicles		Nucleoplasm;Vesicles		Golgi apparatus		Nucleoplasm
959	High	Q9UKG1	DCC-interacting protein 13-alpha OS	APPL1	3	2	2	1	1	79.6	5.41	Centrosome;Mitotic spindle						Centrosome;Mitotic spindle	Mitotic spindle		Mitotic spindle (biological definition)
960	High	Q9BTE7	DCN1-like protein 5 OS	DCUN1D5	8	3	3	1	1	27.5	5.58	Nucleoli	Nucleoplasm				Nucleoli;Nucleoplasm
961	High	Q9H773	dCTP pyrophosphatase 1 OS	DCTPP1	4	1	1	6	1	18.7	5.03	Cytosol;Nucleoplasm					Cytosol;Nucleoplasm
962	High	Q9NV06	DDB1- and CUL4-associated factor 13 OS	DCAF13	30	6	6	3	1	51.4	9.19	Nucleoli;Nucleoplasm	Cell Junctions;Centrosome;Cytosol			Nucleoli;Nucleoplasm	Cell Junctions;Centrosome;Cytosol
963	High	P61962	DDB1- and CUL4-associated factor 7 OS	DCAF7	7	2	2	1	1	38.9	5.52	Nucleoplasm	Cytosol			Cytosol;Nucleoplasm
964	High	Q96HY6	DDRGK domain-containing protein 1 OS	DDRGK1	40	6	6	1	1	35.6	5.12	Endoplasmic reticulum	Nucleoli			Endoplasmic reticulum		Nucleoli
965	High	O43293	Death-associated protein kinase 3 OS	DAPK3	3	1	1	1	1	52.5	6.89	Nucleoplasm				Nucleoplasm			Nucleoplasm
966	High	Q9BTC0	Death-inducer obliterator 1 OS	DIDO1	113	22	22	1	1	243.7	7.88	Nucleoplasm	Cytosol;Vesicles				Cytosol;Nucleoplasm;Vesicles		Vesicles
967	High	Q14185	Dedicator of cytokinesis protein 1 OS	DOCK1	14	4	4	3	1	215.2	7.56	Nucleoplasm			Nucleoplasm
968	High	Q5JSL3	Dedicator of cytokinesis protein 11 OS	DOCK11	9	3	3	1	1	237.5	7.74	Nucleoli	Nuclear membrane				Nuclear membrane;Nucleoli
969	High	Q9H7D0	Dedicator of cytokinesis protein 5 OS	DOCK5	20	9	9	1	1	215.2	7.96	Cytosol			Cytosol				Cytosol
970	High	Q96HP0	Dedicator of cytokinesis protein 6 OS	DOCK6	6	1	2	1	1	229.4	6.74	Cytosol				Cytosol
971	High	Q96N67	Dedicator of cytokinesis protein 7 OS	DOCK7	30	9	10	1	1	242.4	6.8
972	High	Q9BZ29	Dedicator of cytokinesis protein 9 OS	DOCK9	6	2	2	1	1	236.3	7.49
973	High	Q86SQ9	Dehydrodolichyl diphosphate syntase complex subunit DHDDS OS	DHDDS	6	1	1	1	1	38.6	8.28	Plasma membrane						Plasma membrane
974	High	Q13268	Dehydrogenase/reductase SDR family member 2, mitochondrial OS	DHRS2	2	1	1	1	1	29.9	9.01	Mitochondria	Nucleoplasm			Mitochondria;Nucleoplasm			Mitochondria
975	High	Q9BTZ2	Dehydrogenase/reductase SDR family member 4 OS	DHRS4	18	3	3	1	1	29.5	8.56	Vesicles	Nuclear membrane				Nuclear membrane;Vesicles
976	High	Q9Y394	Dehydrogenase/reductase SDR family member 7 OS	DHRS7	41	9	9	1	1	38.3	8.32	Mitochondria;Nucleoplasm					Mitochondria;Nucleoplasm			Mitochondria;Nucleoplasm
977	High	Q6IAN0	Dehydrogenase/reductase SDR family member 7B OS	DHRS7B	44	7	7	1	1	35.1	9.55	Cell Junctions;Cytosol;Plasma membrane					Cell Junctions;Cytosol;Plasma membrane
978	High	Q15392	Delta(24)-sterol reductase OS	DHCR24	17	5	5	1	1	60.1	8.16
979	High	Q13011	Delta(3,5)-Delta(2,4)-dienoyl-CoA isomerase, mitochondrial OS	ECH1	286	16	16	2	1	35.8	8	Mitochondria				Mitochondria			Mitochondria
980	High	P30038	Delta-1-pyrroline-5-carboxylate dehydrogenase, mitochondrial OS	ALDH4A1	20	7	7	1	1	61.7	8.07	Mitochondria				Mitochondria			Mitochondria
981	High	P54886	Delta-1-pyrroline-5-carboxylate synthase OS	ALDH18A1	37	7	7	1	1	87.2	7.12	Mitochondria			Mitochondria
982	High	Q6ZUT9	DENN domain-containing protein 5B OS	DENND5B	4	2	2	1	1	144.9	6.73	Microtubules	Nucleoli				Microtubules;Nucleoli
983	High	O43583	Density-regulated protein OS	DENR	17	3	3	1	1	22.1	5.3	Cytosol					Cytosol
984	High	Q5QJE6	Deoxynucleotidyltransferase terminal-interacting protein 2 OS	DNTTIP2	50	8	8	1	1	84.4	6.16	Mitotic chromosome;Nucleoli;Nucleoli rim			Mitotic chromosome;Nucleoli;Nucleoli rim				Mitotic chromosome
985	High	Q9Y315	Deoxyribose-phosphate aldolase OS	DERA	3	1	1	1	1	35.2	8.94	Nucleoplasm				Nucleoplasm
986	High	Q9BUN8	Derlin-1 OS	DERL1	10	3	3	1	1	28.8	9.51	Endoplasmic reticulum				Endoplasmic reticulum
987	High	Q9GZP9	Derlin-2 OS	DERL2	58	2	2	1	1	27.5	7.28	Endoplasmic reticulum				Endoplasmic reticulum
988	High	P81605	Dermcidin OS	DCD	6	2	2	2	1	11.3	6.54
989	High	Q14126	Desmoglein-2 OS	DSG2	57	13	13	1	1	122.2	5.24	Cell Junctions				Cell Junctions
990	High	P15924	Desmoplakin OS	DSP	55	20	20	1	1	331.6	6.81	Cell Junctions				Cell Junctions
991	High	P60981	Destrin OS	DSTN	6	1	2	1	1	18.5	7.85
992	High	Q6ICB0	Desumoylating isopeptidase 1 OS	DESI1	10	1	1	1	1	18.3	4.94	Cytosol	Cytokinetic bridge				Cytokinetic bridge;Cytosol		Cytokinetic bridge		Cytokinetic bridge (biological definition)
993	High	Q96JH7	Deubiquitinating protein VCIP135 OS	VCPIP1	3	1	1	1	1	134.2	7.2	Plasma membrane	Centrosome				Centrosome;Plasma membrane		Plasma membrane
994	High	Q9Y295	Developmentally-regulated GTP-binding protein 1 OS	DRG1	93	11	11	1	1	40.5	8.9	Cytosol;Nuclear bodies				Cytosol;Nuclear bodies			Nuclear bodies
995	High	P55039	Developmentally-regulated GTP-binding protein 2 OS	DRG2	2	1	1	1	1	40.7	8.88	Cytosol;Vesicles	Nucleoplasm			Cytosol	Nucleoplasm;Vesicles			Cytosol;Nucleoplasm;Vesicles
996	High	Q9NR28	Diablo homolog, mitochondrial OS	DIABLO	9	2	2	1	1	27.1	5.9	Mitochondria			Mitochondria
997	High	O75907	Diacylglycerol O-acyltransferase 1 OS	DGAT1	8	2	2	1	1	55.2	9.32	Endoplasmic reticulum	Nucleoli				Endoplasmic reticulum;Nucleoli		Endoplasmic reticulum
998	High	Q68CQ4	Digestive organ expansion factor homolog OS	DIEXF	4	1	1	1	1	87	5.88
999	High	P09622	Dihydrolipoyl dehydrogenase, mitochondrial OS	DLD	319	17	17	1	1	54.1	7.85	Mitochondria	Nucleoplasm			Nucleoplasm	Mitochondria		Mitochondria
1000	High	P10515	Dihydrolipoyllysine-residue acetyltransferase component of pyruvate dehydrogenase complex, mitochondrial OS	DLAT	53	11	11	1	1	69	7.84	Mitochondria				Mitochondria			Mitochondria
1001	High	P36957	Dihydrolipoyllysine-residue succinyltransferase component of 2-oxoglutarate dehydrogenase complex, mitochondrial OS	DLST	141	12	12	1	1	48.7	8.95	Mitochondria;Nucleoplasm				Nucleoplasm	Mitochondria
1002	High	Q02127	Dihydroorotate dehydrogenase (quinone), mitochondrial OS	DHODH	82	14	14	1	1	42.8	9.67	Mitochondria	Cytosol;Nucleoplasm		Mitochondria		Cytosol;Nucleoplasm
1003	High	Q16555	Dihydropyrimidinase-related protein 2 OS	DPYSL2	37	8	8	1	1	62.3	6.38	Cytosol	Plasma membrane			Cytosol	Plasma membrane
1004	High	O15228	Dihydroxyacetone phosphate acyltransferase OS	GNPAT	28	5	5	1	1	77.1	6.57
1005	High	Q8WVM0	Dimethyladenosine transferase 1, mitochondrial OS	TFB1M	3	1	1	1	1	39.5	9.26
1006	High	Q9H5Q4	Dimethyladenosine transferase 2, mitochondrial OS	TFB2M	14	3	3	1	1	45.3	9.19	Mitochondria			Mitochondria				Mitochondria
1007	High	Q9UHL4	Dipeptidyl peptidase 2 OS	DPP7	11	2	2	1	1	54.3	6.32	Golgi apparatus;Vesicles			Vesicles		Golgi apparatus
1008	High	Q9NY33	Dipeptidyl peptidase 3 OS	DPP3	8	2	2	1	1	82.5	5.1	Cytosol				Cytosol
1009	High	Q9BQC3	Diphthamide biosynthesis protein 2 OS	DPH2	2	2	2	1	1	52.1	5.53	Nucleoplasm					Nucleoplasm		Nucleoplasm
1010	High	Q96PD2	Discoidin, CUB and LCCL domain-containing protein 2 OS	DCBLD2	3	1	1	1	1	85	7.17	Cytosol;Plasma membrane	Golgi apparatus				Cytosol;Golgi apparatus;Plasma membrane
1011	High	Q9P265	Disco-interacting protein 2 homolog B OS	DIP2B	13	4	4	1	1	171.4	8.09	Endoplasmic reticulum					Endoplasmic reticulum		Endoplasmic reticulum
1012	High	O14672	Disintegrin and metalloproteinase domain-containing protein 10 OS	ADAM10	13	4	4	1	1	84.1	7.77	Plasma membrane	Nucleoplasm;Vesicles			Plasma membrane;Vesicles		Nucleoplasm
1013	High	Q13444	Disintegrin and metalloproteinase domain-containing protein 15 OS	ADAM15	25	5	5	1	1	92.9	6.73	Vesicles						Vesicles
1014	High	P78536	Disintegrin and metalloproteinase domain-containing protein 17 OS	ADAM17	19	5	5	1	1	93	5.76	Cytosol				Cytosol			Cytosol
1015	High	Q13443	Disintegrin and metalloproteinase domain-containing protein 9 OS	ADAM9	85	10	10	1	1	90.5	7.52	Vesicles	Endoplasmic reticulum	Predicted to be secreted			Endoplasmic reticulum;Vesicles
1016	High	Q12959	Disks large homolog 1 OS	DLG1	19	7	7	1	1	100.4	5.76	Vesicles	Plasma membrane					Plasma membrane;Vesicles
1017	High	Q9Y2H0	Disks large-associated protein 4 OS	DLGAP4	3	2	2	1	1	107.9	7.08	Cytosol;Nucleoplasm	Focal adhesion sites				Cytosol;Focal adhesion sites;Nucleoplasm
1018	High	Q15398	Disks large-associated protein 5 OS	DLGAP5	25	7	7	1	1	95.1	9	Centriolar satellite;Cytosol				Cytosol	Centriolar satellite			Cytosol
1019	High	Q96SL1	Disrupted in renal carcinoma protein 2 OS	DIRC2	4	1	1	1	1	52.1	8.47	Vesicles				Vesicles
1020	High	P26358	DNA (cytosine-5)-methyltransferase 1 OS	DNMT1	75	18	18	1	1	183.1	7.75	Nucleoplasm				Nucleoplasm
1021	High	Q16531	DNA damage-binding protein 1 OS	DDB1	24	8	8	1	1	126.9	5.26	Nucleoplasm			Nucleoplasm
1022	High	Q92466	DNA damage-binding protein 2 OS	DDB2	4	1	1	1	1	47.8	9.47	Cell Junctions;Nucleoplasm				Nucleoplasm	Cell Junctions
1023	High	Q9NRW3	DNA dC->dU-editing enzyme APOBEC-3C OS	APOBEC3C	6	2	2	1	1	22.8	7.59	Intermediate filaments					Intermediate filaments
1024	High	Q2NKX8	DNA excision repair protein ERCC-6-like OS	ERCC6L	3	3	3	1	1	141	5.31	Centrosome	Cytosol;Nucleoplasm					Centrosome;Cytosol;Nucleoplasm	Centrosome
1025	High	Q8NG08	DNA helicase B OS	HELB	3	1	1	1	1	123.2	5.87
1026	High	P18858	DNA ligase 1 OS	LIG1	5	2	2	1	1	101.7	5.62	Nucleoplasm	Golgi apparatus;Vesicles			Nucleoplasm	Golgi apparatus;Vesicles		Vesicles
1027	High	P49916	DNA ligase 3 OS	LIG3	48	13	13	1	1	112.8	9.01	Nucleoplasm				Nucleoplasm
1028	High	P49917	DNA ligase 4 OS	LIG4	4	2	2	1	1	103.9	7.96	Nucleoplasm	Cytoplasmic bodies			Nucleoplasm		Cytoplasmic bodies
1029	High	Q9NPF5	DNA methyltransferase 1-associated protein 1 OS	DMAP1	6	2	2	1	1	53	9.5	Nucleoplasm	Cytosol			Cytosol;Nucleoplasm
1030	High	P43246	DNA mismatch repair protein Msh2 OS	MSH2	50	14	14	1	1	104.7	5.77	Nucleoplasm	Vesicles			Nucleoplasm		Vesicles	Nucleoplasm
1031	High	P52701	DNA mismatch repair protein Msh6 OS	MSH6	162	33	33	1	1	152.7	6.9	Nucleoplasm	Golgi apparatus;Vesicles			Nucleoplasm		Golgi apparatus;Vesicles
1032	High	P09884	DNA polymerase alpha catalytic subunit OS	POLA1	3	2	2	1	1	165.8	5.85	Nucleoplasm	Cytosol			Nucleoplasm	Cytosol
1033	High	P06746	DNA polymerase beta OS	POLB	2	2	2	1	1	38.2	8.95	Vesicles						Vesicles
1034	High	P28340	DNA polymerase delta catalytic subunit OS	POLD1	46	8	8	1	1	123.6	7.03	Nucleoplasm				Nucleoplasm			Nucleoplasm
1035	High	P49005	DNA polymerase delta subunit 2 OS	POLD2	2	1	1	1	1	51.3	5.58	Nucleoplasm			Nucleoplasm
1036	High	Q07864	DNA polymerase epsilon catalytic subunit A OS	POLE	10	4	4	1	1	261.4	6.39	Nucleoplasm	Plasma membrane			Nucleoplasm		Plasma membrane
1037	High	Q9UHN1	DNA polymerase subunit gamma-2, mitochondrial OS	POLG2	4	1	1	1	1	54.9	8.35	Nuclear bodies	Mitochondria			Mitochondria	Nuclear bodies
1038	High	Q01831	DNA repair protein complementing XP-C cells OS	XPC	9	3	3	1	1	105.9	8.9	Nucleoplasm	Plasma membrane		Nucleoplasm;Plasma membrane					Nucleoplasm
1039	High	Q92878	DNA repair protein RAD50 OS	RAD50	44	15	15	1	1	153.8	6.89	Nucleoplasm				Nucleoplasm
1040	High	P18887	DNA repair protein XRCC1 OS	XRCC1	22	6	6	1	1	69.4	6.39	Nucleoplasm			Nucleoplasm				Nucleoplasm
1041	High	P49736	DNA replication licensing factor MCM2 OS	MCM2	30	7	7	1	1	101.8	5.52	Nucleoplasm			Nucleoplasm				Nucleoplasm
1042	High	P25205	DNA replication licensing factor MCM3 OS	MCM3	22	9	9	1	1	90.9	5.77	Nucleoplasm				Nucleoplasm			Nucleoplasm
1043	High	P33991	DNA replication licensing factor MCM4 OS	MCM4	44	11	11	2	1	96.5	6.74	Nucleoplasm			Nucleoplasm				Nucleoplasm
1044	High	P33992	DNA replication licensing factor MCM5 OS	MCM5	44	11	11	1	1	82.2	8.37	Nucleoplasm			Nucleoplasm				Nucleoplasm
1045	High	Q14566	DNA replication licensing factor MCM6 OS	MCM6	12	5	5	1	1	92.8	5.41	Nucleoplasm			Nucleoplasm				Nucleoplasm
1046	High	P33993	DNA replication licensing factor MCM7 OS	MCM7	84	15	15	1	1	81.3	6.46	Nucleoplasm			Nucleoplasm
1047	High	P11387	DNA topoisomerase 1 OS	TOP1	324	36	36	1	1	90.7	9.31	Nucleoli fibrillar center;Nucleoplasm				Nucleoli fibrillar center;Nucleoplasm			Nucleoli fibrillar center;Nucleoplasm
1048	High	P11388	DNA topoisomerase 2-alpha OS	TOP2A	571	50	57	1	1	174.3	8.72	Nucleoplasm	Nucleoli			Nucleoplasm	Nucleoli		Nucleoli;Nucleoplasm
1049	High	Q02880	DNA topoisomerase 2-beta OS	TOP2B	196	20	27	1	1	183.2	8	Nucleoplasm			Nucleoplasm
1050	High	Q92547	DNA topoisomerase 2-binding protein 1 OS	TOPBP1	10	2	2	1	1	170.6	6.96	Nucleoplasm			Nucleoplasm
1051	High	Q13472	DNA topoisomerase 3-alpha OS	TOP3A	4	2	2	1	1	112.3	8.34
1052	High	P27695	DNA-(apurinic or apyrimidinic site) lyase OS	APEX1	209	13	13	1	1	35.5	8.12	Nucleoplasm				Nucleoplasm			Nucleoplasm
1053	High	O60870	DNA/RNA-binding protein KIN17 OS	KIN	7	4	4	1	1	45.3	8.95	Nucleoplasm			Nucleoplasm
1054	High	P29372	DNA-3-methyladenine glycosylase OS	MPG	10	3	3	1	1	32.8	9.57	Nucleoplasm	Cytosol			Cytosol;Nucleoplasm
1055	High	P38935	DNA-binding protein SMUBP-2 OS	IGHMBP2	13	3	3	3	1	109.1	8.97	Nucleoplasm	Nuclear bodies			Nuclear bodies;Nucleoplasm
1056	High	P78527	DNA-dependent protein kinase catalytic subunit OS	PRKDC	2072	202	202	1	1	468.8	7.12	Nucleoplasm			Nucleoplasm
1057	High	O95602	DNA-directed RNA polymerase I subunit RPA1 OS	POLR1A	7	2	2	1	1	194.7	7.03	Nucleoli fibrillar center	Intermediate filaments;Nucleoplasm		Nucleoli fibrillar center;Nucleoplasm			Intermediate filaments	Intermediate filaments
1058	High	Q9H9Y6	DNA-directed RNA polymerase I subunit RPA2 OS	POLR1B	10	3	3	1	1	128.1	7.83	Nucleoli	Cytosol			Nucleoli		Cytosol
1059	High	O15446	DNA-directed RNA polymerase I subunit RPA34 OS	CD3EAP	52	9	9	1	1	55	8.51	Nucleoli fibrillar center;Nucleoplasm	Mitochondria		Nucleoli fibrillar center;Nucleoplasm		Mitochondria
1060	High	Q3B726	DNA-directed RNA polymerase I subunit RPA43 OS	TWISTNB	6	1	1	2	1	37.4	6.98	Nucleoli fibrillar center	Nucleoplasm		Nucleoli fibrillar center;Nucleoplasm
1061	High	Q9GZS1	DNA-directed RNA polymerase I subunit RPA49 OS	POLR1E	4	1	1	1	1	53.9	8.56	Nucleoli fibrillar center;Nucleoplasm				Nucleoli fibrillar center;Nucleoplasm
1062	High	P24928	DNA-directed RNA polymerase II subunit RPB1 OS	POLR2A	21	6	6	1	1	217	7.37	Nucleoplasm	Cytosol			Cytosol;Nucleoplasm			Cytosol;Nucleoplasm
1063	High	P30876	DNA-directed RNA polymerase II subunit RPB2 OS	POLR2B	18	5	5	1	1	133.8	6.87	Nucleoplasm				Nucleoplasm
1064	High	P19387	DNA-directed RNA polymerase II subunit RPB3 OS	POLR2C	6	3	3	1	1	31.4	4.92	Nucleoplasm	Cytosol			Nucleoplasm		Cytosol	Cytosol;Nucleoplasm
1065	High	O14802	DNA-directed RNA polymerase III subunit RPC1 OS	POLR3A	5	3	3	1	1	155.5	8.48	Nucleoplasm				Nucleoplasm
1066	High	Q9BUI4	DNA-directed RNA polymerase III subunit RPC3 OS	POLR3C	3	1	1	1	1	60.6	7.31	Nucleoplasm			Nucleoplasm
1067	High	Q9Y535	DNA-directed RNA polymerase III subunit RPC8 OS	POLR3H	4	1	1	1	1	22.9	4.58	Nucleoplasm	Centrosome;Vesicles			Centrosome;Nucleoplasm;Vesicles
1068	High	O75575	DNA-directed RNA polymerase III subunit RPC9 OS	CRCP	8	2	2	1	1	16.9	5.39	Nuclear bodies					Nuclear bodies
1069	High	O00411	DNA-directed RNA polymerase, mitochondrial OS	POLRMT	37	12	12	1	1	138.5	8.98	Mitochondria				Mitochondria
1070	High	O15160	DNA-directed RNA polymerases I and III subunit RPAC1 OS	POLR1C	10	4	4	1	1	39.2	5.5	Nucleoplasm				Nucleoplasm			Nucleoplasm
1071	High	Q9Y2S0	DNA-directed RNA polymerases I and III subunit RPAC2 OS	POLR1D	3	1	1	1	1	15.2	5.8	Golgi apparatus;Nucleoplasm					Golgi apparatus;Nucleoplasm
1072	High	P31689	DnaJ homolog subfamily A member 1 OS	DNAJA1	143	13	13	1	1	44.8	7.08	Cytosol	Microtubules			Cytosol;Microtubules
1073	High	O60884	DnaJ homolog subfamily A member 2 OS	DNAJA2	67	7	7	1	1	45.7	6.48	Cytosol;Nucleoli	Intermediate filaments				Cytosol;Intermediate filaments;Nucleoli
1074	High	Q96EY1	DnaJ homolog subfamily A member 3, mitochondrial OS	DNAJA3	87	9	9	1	1	52.5	9.26	Mitochondria	Vesicles			Mitochondria		Vesicles	Vesicles
1075	High	P25685	DnaJ homolog subfamily B member 1 OS	DNAJB1	75	9	9	1	1	38	8.63	Nucleoplasm				Nucleoplasm
1076	High	Q9UBS4	DnaJ homolog subfamily B member 11 OS	DNAJB11	12	3	3	1	1	40.5	6.18	Endoplasmic reticulum				Endoplasmic reticulum
1077	High	Q9NXW2	DnaJ homolog subfamily B member 12 OS	DNAJB12	26	4	4	1	1	41.8	8.53	Endoplasmic reticulum	Nuclear membrane			Endoplasmic reticulum;Nuclear membrane
1078	High	Q8TBM8	DnaJ homolog subfamily B member 14 OS	DNAJB14	9	3	3	1	1	42.5	8.59
1079	High	P25686	DnaJ homolog subfamily B member 2 OS	DNAJB2	4	1	1	1	1	35.6	5.95	Nuclear membrane			Nuclear membrane
1080	High	Q9UDY4	DnaJ homolog subfamily B member 4 OS	DNAJB4	6	3	3	1	1	37.8	8.5	Nucleoplasm	Cytosol;Plasma membrane		Cytosol;Nucleoplasm;Plasma membrane
1081	High	O75190	DnaJ homolog subfamily B member 6 OS	DNAJB6	28	4	4	1	1	36.1	9.16	Nucleoplasm	Cytosol		Nucleoplasm	Cytosol
1082	High	Q96KC8	DnaJ homolog subfamily C member 1 OS	DNAJC1	7	2	2	1	1	63.8	8.63	Endoplasmic reticulum					Endoplasmic reticulum
1083	High	Q8IXB1	DnaJ homolog subfamily C member 10 OS	DNAJC10	69	12	12	1	1	91	7.18
1084	High	Q9NVH1	DnaJ homolog subfamily C member 11 OS	DNAJC11	89	14	14	1	1	63.2	8.4	Mitochondria				Mitochondria
1085	High	O75165	DnaJ homolog subfamily C member 13 OS	DNAJC13	104	28	28	1	1	254.3	6.74	Vesicles	Cytosol			Vesicles	Cytosol
1086	High	Q6Y2X3	DnaJ homolog subfamily C member 14 OS	DNAJC14	3	2	2	1	1	78.5	8.09
1087	High	Q9Y2G8	DnaJ homolog subfamily C member 16 OS	DNAJC16	11	7	7	1	1	90.5	7.12	Vesicles					Vesicles
1088	High	Q9NVM6	DnaJ homolog subfamily C member 17 OS	DNAJC17	10	2	2	1	1	34.7	8.53	Nucleoplasm					Nucleoplasm
1089	High	Q99543	DnaJ homolog subfamily C member 2 OS	DNAJC2	28	8	8	1	1	72	8.7	Cytosol				Cytosol
1090	High	Q5F1R6	DnaJ homolog subfamily C member 21 OS	DNAJC21	6	1	1	1	1	62	5.47	Cytosol;Nucleoli				Cytosol;Nucleoli
1091	High	Q9H1X3	DnaJ homolog subfamily C member 25 OS	DNAJC25	4	1	1	1	1	42.4	9.13	Nucleoplasm	Cytosol				Cytosol;Nucleoplasm
1092	High	Q13217	DnaJ homolog subfamily C member 3 OS	DNAJC3	12	4	4	1	1	57.5	6.15	Endoplasmic reticulum					Endoplasmic reticulum
1093	High	Q9H3Z4	DnaJ homolog subfamily C member 5 OS	DNAJC5	15	2	2	1	1	22.1	5.07	Golgi apparatus;Plasma membrane	Vesicles			Plasma membrane	Golgi apparatus;Vesicles
1094	High	Q99615	DnaJ homolog subfamily C member 7 OS	DNAJC7	13	4	4	1	1	56.4	6.96	Nucleoplasm	Cytosol			Cytosol;Nucleoplasm
1095	High	O75937	DnaJ homolog subfamily C member 8 OS	DNAJC8	66	12	12	1	1	29.8	9.06	Nucleoplasm			Nucleoplasm
1096	High	Q8WXX5	DnaJ homolog subfamily C member 9 OS	DNAJC9	19	6	6	1	1	29.9	5.73	Nucleoplasm	Plasma membrane			Nucleoplasm;Plasma membrane
1097	High	O60762	Dolichol-phosphate mannosyltransferase subunit 1 OS	DPM1	68	8	8	1	1	29.6	9.57
1098	High	Q9P2X0	Dolichol-phosphate mannosyltransferase subunit 3 OS	DPM3	18	2	2	1	1	10.1	5.94
1099	High	Q9Y672	Dolichyl pyrophosphate Man9GlcNAc2 alpha-1,3-glucosyltransferase OS	ALG6	4	1	1	1	1	58.1	8.46	Endoplasmic reticulum					Endoplasmic reticulum
1100	High	Q86YN1	Dolichyldiphosphatase 1 OS	DOLPP1	6	1	1	1	1	27	9.44	Vesicles	Intermediate filaments				Intermediate filaments;Vesicles
1101	High	P39656	Dolichyl-diphosphooligosaccharide--protein glycosyltransferase 48 kDa subunit OS	DDOST	289	16	16	1	1	50.8	6.55	Endoplasmic reticulum				Endoplasmic reticulum
1102	High	P04843	Dolichyl-diphosphooligosaccharide--protein glycosyltransferase subunit 1 OS	RPN1	905	42	42	1	1	68.5	6.38	Endoplasmic reticulum	Cytosol		Cytosol;Endoplasmic reticulum				Cytosol
1103	High	P04844	Dolichyl-diphosphooligosaccharide--protein glycosyltransferase subunit 2 OS	RPN2	281	22	22	1	1	69.2	5.69	Endoplasmic reticulum				Endoplasmic reticulum			Endoplasmic reticulum
1104	High	P61803	Dolichyl-diphosphooligosaccharide--protein glycosyltransferase subunit DAD1 OS	DAD1	18	2	2	1	1	12.5	7.08	Cytosol					Cytosol
1105	High	P46977	Dolichyl-diphosphooligosaccharide--protein glycosyltransferase subunit STT3A OS	STT3A	62	9	9	1	1	80.5	8.07	Cytosol;Nucleoplasm	Vesicles					Cytosol;Nucleoplasm;Vesicles
1106	High	Q8TCJ2	Dolichyl-diphosphooligosaccharide--protein glycosyltransferase subunit STT3B OS	STT3B	36	8	8	1	1	93.6	8.91	Endoplasmic reticulum				Endoplasmic reticulum			Endoplasmic reticulum
1107	High	Q9Y673	Dolichyl-phosphate beta-glucosyltransferase OS	ALG5	8	3	3	2	1	36.9	9.28	Cytosol					Cytosol		Cytosol
1108	High	Q92685	Dol-P-Man:Man(5)GlcNAc(2)-PP-Dol alpha-1,3-mannosyltransferase OS	ALG3	5	1	1	1	1	50.1	9.44
1109	High	Q9BV10	Dol-P-Man:Man(7)GlcNAc(2)-PP-Dol alpha-1,6-mannosyltransferase OS	ALG12	14	4	4	1	1	54.6	9.58	Endoplasmic reticulum					Endoplasmic reticulum
1110	High	P49959	Double-strand break repair protein MRE11A OS	MRE11A	26	8	8	1	1	80.5	5.9
1111	High	O60216	Double-strand-break repair protein rad21 homolog OS	RAD21	32	7	7	1	1	71.6	4.65	Nucleoplasm			Nucleoplasm
1112	High	O95793	Double-stranded RNA-binding protein Staufen homolog 1 OS	STAU1	230	19	19	1	1	63.1	9.44	Cytosol			Cytosol
1113	High	P55265	Double-stranded RNA-specific adenosine deaminase OS	ADAR	587	41	41	1	1	136	8.65	Nucleoli	Nucleoplasm		Nucleoli;Nucleoplasm				Nucleoli
1114	High	O14972	Down syndrome critical region protein 3 OS	DSCR3	6	1	1	1	1	33	7.68
1115	High	Q14919	Dr1-associated corepressor OS	DRAP1	5	2	2	1	1	22.3	5.17	Cytosol					Cytosol
1116	High	Q16643	Drebrin OS	DBN1	8	4	4	1	1	71.4	4.45	Actin filaments;Plasma membrane				Actin filaments	Plasma membrane
1117	High	Q9UJU6	Drebrin-like protein OS	DBNL	14	4	4	1	1	48.2	5.05	Cytosol	Nucleoplasm			Cytosol;Nucleoplasm
1118	High	Q8TEA8	D-tyrosyl-tRNA(Tyr) deacylase 1 OS	DTD1	5	2	2	1	1	23.4	8.24	Cytosol;Nucleoli						Cytosol;Nucleoli
1119	High	Q02750	Dual specificity mitogen-activated protein kinase kinase 1 OS	MAP2K1	19	2	4	1	1	43.4	6.62	Cytosol;Plasma membrane			Cytosol;Plasma membrane
1120	High	P36507	Dual specificity mitogen-activated protein kinase kinase 2 OS	MAP2K2	34	4	6	1	1	44.4	6.55	Cytosol				Cytosol			Cytosol
1121	High	P46734	Dual specificity mitogen-activated protein kinase kinase 3 OS	MAP2K3	42	9	9	1	1	39.3	7.43	Cytosol;Nucleoplasm				Cytosol;Nucleoplasm
1122	High	P45985	Dual specificity mitogen-activated protein kinase kinase 4 OS	MAP2K4	13	3	3	1	1	44.3	8.07	Nucleoplasm	Cell Junctions				Cell Junctions;Nucleoplasm
1123	High	O14733	Dual specificity mitogen-activated protein kinase kinase 7 OS	MAP2K7	6	1	1	1	1	47.5	9.16	Cytosol;Plasma membrane	Golgi apparatus				Cytosol;Golgi apparatus;Plasma membrane
1124	High	P49761	Dual specificity protein kinase CLK3 OS	CLK3	5	1	1	1	1	73.5	9.92	Nucleoplasm	Intermediate filaments			Nucleoplasm		Intermediate filaments
1125	High	P33981	Dual specificity protein kinase TTK OS	TTK	8	2	2	2	1	97	8.16	Cytosol;Nucleoli					Cytosol;Nucleoli
1126	High	Q9UNI6	Dual specificity protein phosphatase 12 OS	DUSP12	33	6	6	1	1	37.7	6.84	Nucleoplasm				Nucleoplasm
1127	High	Q9BVJ7	Dual specificity protein phosphatase 23 OS	DUSP23	4	2	2	1	1	16.6	8.21	Nucleoplasm				Nucleoplasm
1128	High	P51452	Dual specificity protein phosphatase 3 OS	DUSP3	4	2	2	1	1	20.5	7.8	Nucleoplasm	Cytosol			Nucleoplasm	Cytosol
1129	High	Q14203	Dynactin subunit 1 OS	DCTN1	44	8	8	1	1	141.6	5.81	Microtubules	Cytokinetic bridge;Mitotic spindle			Cytokinetic bridge;Microtubules;Mitotic spindle			Cytokinetic bridge;Mitotic spindle		Cytokinetic bridge (biological definition);Mitotic spindle (biological definition)
1130	High	Q13561	Dynactin subunit 2 OS	DCTN2	4	1	1	1	1	44.2	5.21	Centrosome				Centrosome
1131	High	Q05193	Dynamin-1 OS	DNM1	16	1	5	1	1	97.3	7.17	Nucleoplasm				Nucleoplasm
1132	High	O00429	Dynamin-1-like protein OS	DNM1L	118	22	22	1	1	81.8	6.81	Cytosol	Vesicles		Cytosol	Vesicles
1133	High	P50570	Dynamin-2 OS	DNM2	110	14	18	1	1	98	7.44	Cytosol;Golgi apparatus					Cytosol;Golgi apparatus
1134	High	O60313	Dynamin-like 120 kDa protein, mitochondrial OS	OPA1	122	19	19	1	1	111.6	7.87	Mitochondria;Nucleoplasm				Mitochondria	Nucleoplasm
1135	High	P63167	Dynein light chain 1, cytoplasmic OS	DYNLL1	10	3	4	1	1	10.4	7.4	Cytosol;Nucleoplasm	Nuclear bodies				Cytosol;Nuclear bodies;Nucleoplasm
1136	High	Q96FJ2	Dynein light chain 2, cytoplasmic OS	DYNLL2	2	1	2	1	1	10.3	7.37	Cytosol;Nucleoplasm	Nuclear bodies					Cytosol;Nuclear bodies;Nucleoplasm
1137	High	Q8TF09	Dynein light chain roadblock-type 2 OS	DYNLRB2	7	1	1	1	1	10.8	7.5
1138	High	P63172	Dynein light chain Tctex-type 1 OS	DYNLT1	4	1	1	1	1	12.4	5.08	Nucleoplasm					Nucleoplasm
1139	High	O75923	Dysferlin OS	DYSF	36	1	2	1	1	237.1	5.64	Centriolar satellite;Plasma membrane				Plasma membrane	Centriolar satellite		Plasma membrane
1140	High	Q8IZA0	Dyslexia-associated protein KIAA0319-like protein OS	KIAA0319L	16	2	2	1	1	115.6	6.05	Golgi apparatus	Nucleoli			Golgi apparatus	Nucleoli
1141	High	Q03001	Dystonin OS	DST	5	3	3	1	1	860.1	5.25	Microtubules;Nucleoplasm	Cytosol				Cytosol;Microtubules;Nucleoplasm
1142	High	Q14118	Dystroglycan OS	DAG1	7	4	4	1	1	97.4	8.56	Plasma membrane;Vesicles	Nucleoplasm			Nucleoplasm;Plasma membrane;Vesicles
1143	High	P11532	Dystrophin OS	DMD	9	3	3	1	1	426.5	5.88
1144	High	Q96L91	E1A-binding protein p400 OS	EP400	13	4	4	1	1	343.3	9.19	Nucleoplasm				Nucleoplasm
1145	High	Q9C0C9	E2/E3 hybrid ubiquitin-protein ligase UBE2O OS	UBE2O	6	2	2	1	1	141.2	5.12	Nucleoplasm	Nuclear bodies			Nuclear bodies;Nucleoplasm			Nuclear bodies
1146	High	Q9UII4	E3 ISG15--protein ligase HERC5 OS	HERC5	13	2	2	1	1	116.8	7.65
1147	High	O75925	E3 SUMO-protein ligase PIAS1 OS	PIAS1	3	2	2	1	1	71.8	7.3	Microtubules					Microtubules
1148	High	P49792	E3 SUMO-protein ligase RanBP2 OS	RANBP2	46	14	14	1	1	358	6.2	Nuclear membrane	Nucleoplasm;Vesicles			Nuclear membrane;Nucleoplasm;Vesicles			Vesicles
1149	High	Q14258	E3 ubiquitin/ISG15 ligase TRIM25 OS	TRIM25	23	5	5	1	1	70.9	8.09	Cytosol;Nucleoplasm	Nuclear bodies			Cytosol	Nuclear bodies	Nucleoplasm
1150	High	Q9UKV5	E3 ubiquitin-protein ligase AMFR OS	AMFR	4	2	2	1	1	72.9	6.39	Endoplasmic reticulum;Golgi apparatus				Endoplasmic reticulum	Golgi apparatus
1151	High	Q5VTR2	E3 ubiquitin-protein ligase BRE1A OS	RNF20	6	2	2	1	1	113.6	5.94	Nucleoplasm			Nucleoplasm
1152	High	O75150	E3 ubiquitin-protein ligase BRE1B OS	RNF40	15	4	4	2	1	113.6	6.23	Nucleoplasm				Nucleoplasm
1153	High	P22681	E3 ubiquitin-protein ligase CBL OS	CBL	6	3	3	1	1	99.6	6.54	Cytosol				Cytosol
1154	High	O95714	E3 ubiquitin-protein ligase HERC2 OS	HERC2	8	3	3	1	1	526.9	6.28	Cytosol	Plasma membrane			Cytosol	Plasma membrane
1155	High	Q7Z6Z7	E3 ubiquitin-protein ligase HUWE1 OS	HUWE1	79	16	16	1	1	481.6	5.22	Cytosol;Nucleoplasm			Cytosol;Nucleoplasm
1156	High	Q96J02	E3 ubiquitin-protein ligase Itchy homolog OS	ITCH	36	5	5	1	1	102.7	6.3	Nucleoplasm	Vesicles		Nucleoplasm;Vesicles				Nucleoplasm
1157	High	Q9P0J7	E3 ubiquitin-protein ligase KCMF1 OS	KCMF1	8	1	1	1	1	41.9	5.66	Cytosol	Nucleoplasm		Cytosol			Nucleoplasm
1158	High	O94822	E3 ubiquitin-protein ligase listerin OS	LTN1	3	1	1	1	1	200.4	6.25	Cytosol			Cytosol
1159	High	Q6UWE0	E3 ubiquitin-protein ligase LRSAM1 OS	LRSAM1	4	1	1	1	1	83.5	5.94	Cytosol					Cytosol		Cytosol
1160	High	Q9NX47	E3 ubiquitin-protein ligase MARCH5 OS	MARCHF5	55	7	7	1	1	31.2	8.7
1161	High	O60337	E3 ubiquitin-protein ligase MARCH6 OS	MARCHF6	3	1	1	1	1	102.5	6.28
1162	High	O60291	E3 ubiquitin-protein ligase MGRN1 OS	MGRN1	6	2	2	1	1	60.7	5.15	Vesicles	Endoplasmic reticulum			Vesicles	Endoplasmic reticulum
1163	High	O75592	E3 ubiquitin-protein ligase MYCBP2 OS	MYCBP2	8	3	3	1	1	509.8	7.03	Nucleoplasm	Vesicles			Nucleoplasm		Vesicles
1164	High	Q7Z6E9	E3 ubiquitin-protein ligase RBBP6 OS	RBBP6	5	2	2	1	1	201.4	9.64	Nuclear speckles			Nuclear speckles
1165	High	Q8WZ73	E3 ubiquitin-protein ligase rififylin OS	RFFL	3	1	1	1	1	40.5	5.48	Vesicles					Vesicles
1166	High	Q06587	E3 ubiquitin-protein ligase RING1 OS	RING1	5	1	1	1	1	42.4	5.62	Nucleoplasm	Cytosol				Cytosol;Nucleoplasm
1167	High	Q9Y508	E3 ubiquitin-protein ligase RNF114 OS	RNF114	5	1	1	1	1	25.7	7.25	Cytosol;Plasma membrane				Cytosol	Plasma membrane
1168	High	Q8NCN4	E3 ubiquitin-protein ligase RNF169 OS	RNF169	19	5	5	1	1	77.1	9.1	Nuclear bodies;Nucleoplasm	Cytosol;Nucleoli;Nucleoli rim		Cytosol;Nuclear bodies;Nucleoli;Nucleoli rim;Nucleoplasm				Nuclear bodies;Nucleoli;Nucleoli rim;Nucleoplasm
1169	High	Q63HN8	E3 ubiquitin-protein ligase RNF213 OS	RNF213	6	3	3	5	1	591	6.48	Cytosol				Cytosol
1170	High	Q86TM6	E3 ubiquitin-protein ligase synoviolin OS	SYVN1	2	1	1	1	1	67.6	6.95	Nucleoplasm	Endoplasmic reticulum;Plasma membrane		Endoplasmic reticulum	Nucleoplasm;Plasma membrane
1171	High	Q9UPN9	E3 ubiquitin-protein ligase TRIM33 OS	TRIM33	18	4	5	1	1	122.5	6.67	Vesicles	Nucleoplasm				Nucleoplasm;Vesicles
1172	High	Q9BRZ2	E3 ubiquitin-protein ligase TRIM56 OS	TRIM56	7	3	3	1	1	81.4	7.74	Cytosol;Nucleoplasm					Cytosol;Nucleoplasm
1173	High	Q14669	E3 ubiquitin-protein ligase TRIP12 OS	TRIP12	128	24	24	3	1	220.3	8.48	Nuclear speckles					Nuclear speckles
1174	High	P53804	E3 ubiquitin-protein ligase TTC3 OS	TTC3	3	2	2	1	1	229.7	7.52	Nucleoli;Nucleoplasm	Cytosol				Nucleoli;Nucleoplasm	Cytosol	Nucleoli
1175	High	Q5T4S7	E3 ubiquitin-protein ligase UBR4 OS	UBR4	150	39	39	4	1	573.5	6.04	Nucleoplasm	Centrosome;Cytosol			Cytosol;Nucleoplasm	Centrosome
1176	High	O95071	E3 ubiquitin-protein ligase UBR5 OS	UBR5	4	1	1	1	1	309.2	5.85	Nucleoplasm	Cytosol			Cytosol;Nucleoplasm
1177	High	Q96T88	E3 ubiquitin-protein ligase UHRF1 OS	UHRF1	37	10	10	1	1	89.8	7.56	Nucleoplasm				Nucleoplasm			Nucleoplasm
1178	High	Q96JP5	E3 ubiquitin-protein ligase ZFP91 OS	ZFP91	8	1	1	1	1	63.4	7.36	Nucleoli;Nucleoplasm				Nucleoplasm	Nucleoli
1179	High	Q8NHG8	E3 ubiquitin-protein ligase ZNRF2 OS	ZNRF2	2	1	1	1	1	24.1	7.09	Nucleoplasm;Vesicles	Nucleoli fibrillar center				Vesicles	Nucleoli fibrillar center;Nucleoplasm
1180	High	O94874	E3 UFM1-protein ligase 1 OS	UFL1	49	11	11	2	1	89.5	6.79	Endoplasmic reticulum				Endoplasmic reticulum
1181	High	O95834	Echinoderm microtubule-associated protein-like 2 OS	EML2	5	1	1	1	1	70.6	6.32	Vesicles					Vesicles
1182	High	Q32P44	Echinoderm microtubule-associated protein-like 3 OS	EML3	10	2	2	1	1	95.1	7.12
1183	High	Q9HC35	Echinoderm microtubule-associated protein-like 4 OS	EML4	346	37	37	1	1	108.8	6.4	Microtubules	Cytosol;Intermediate filaments			Microtubules	Cytosol;Intermediate filaments
1184	High	Q9GZT9	Egl nine homolog 1 OS	EGLN1	7	3	3	1	1	46	8.53
1185	High	Q8NDI1	EH domain-binding protein 1 OS	EHBP1	8	1	1	1	1	139.9	5.35	Plasma membrane	Cytosol		Cytosol;Plasma membrane
1186	High	Q8N3D4	EH domain-binding protein 1-like protein 1 OS	EHBP1L1	17	2	2	1	1	161.8	4.83
1187	High	Q9H4M9	EH domain-containing protein 1 OS	EHD1	26	3	3	1	1	60.6	6.83	Plasma membrane				Plasma membrane
1188	High	Q9NZN4	EH domain-containing protein 2 OS	EHD2	4	1	1	1	1	61.1	6.46	Plasma membrane				Plasma membrane
1189	High	Q9H223	EH domain-containing protein 4 OS	EHD4	19	6	6	2	1	61.1	6.76	Plasma membrane					Plasma membrane
1190	High	Q9Y3C4	EKC/KEOPS complex subunit TPRKB OS	TPRKB	4	1	1	1	1	19.6	6.79	Cytosol				Cytosol
1191	High	Q15717	ELAV-like protein 1 OS	ELAVL1	232	15	16	1	1	36.1	9.17	Nucleoplasm	Cytosol;Nucleoli			Cytosol;Nucleoli;Nucleoplasm			Nucleoli
1192	High	P26378	ELAV-like protein 4 OS	ELAVL4	11	1	2	1	1	41.7	9.39	Nucleoplasm;Vesicles					Nucleoplasm;Vesicles
1193	High	P13804	Electron transfer flavoprotein subunit alpha, mitochondrial OS	ETFA	56	9	9	1	1	35.1	8.38	Mitochondria			Mitochondria				Mitochondria
1194	High	P38117	Electron transfer flavoprotein subunit beta OS	ETFB	24	6	6	1	1	27.8	8.1	Mitochondria			Mitochondria
1195	High	Q16134	Electron transfer flavoprotein-ubiquinone oxidoreductase, mitochondrial OS	ETFDH	6	2	2	1	1	68.5	7.55
1196	High	Q8IUD2	ELKS/Rab6-interacting/CAST family member 1 OS	ERC1	21	6	6	1	1	128	5.97	Cytosol	Plasma membrane;Vesicles			Cytosol;Plasma membrane;Vesicles
1197	High	Q6PJG2	ELM2 and SANT domain-containing protein 1 OS	ELMSAN1	14	6	6	1	1	114.9	9.19	Nucleoplasm			Nucleoplasm
1198	High	P68104	Elongation factor 1-alpha 1 OS	EEF1A1	3356	22	38	1	1	50.1	9.01	Cytosol				Cytosol			Cytosol
1199	High	Q05639	Elongation factor 1-alpha 2 OS	EEF1A2	1346	11	27	1	1	50.4	9.03	Cytosol	Nucleoli				Cytosol;Nucleoli		Cytosol;Nucleoli
1200	High	P24534	Elongation factor 1-beta OS	EEF1B2	265	8	9	1	1	24.7	4.67	Cytosol;Nucleoli fibrillar center					Cytosol;Nucleoli fibrillar center
1201	High	P29692	Elongation factor 1-delta OS	EEF1D	432	13	14	1	1	31.1	5.01	Nucleoli fibrillar center;Nucleoplasm				Nucleoli fibrillar center;Nucleoplasm
1202	High	P26641	Elongation factor 1-gamma OS	EEF1G	661	22	22	1	1	50.1	6.67	Mitochondria					Mitochondria
1203	High	P13639	Elongation factor 2 OS	EEF2	1732	54	55	1	1	95.3	6.83	Cytosol;Plasma membrane			Cytosol;Plasma membrane				Cytosol;Plasma membrane
1204	High	Q96RP9	Elongation factor G, mitochondrial OS	GFM1	31	8	8	1	1	83.4	7.01	Mitochondria	Nucleoplasm				Mitochondria;Nucleoplasm
1205	High	P43897	Elongation factor Ts, mitochondrial OS	TSFM	66	8	8	1	1	35.4	8.38	Mitochondria	Nucleoplasm			Mitochondria	Nucleoplasm
1206	High	P49411	Elongation factor Tu, mitochondrial OS	TUFM	285	25	25	1	1	49.5	7.61	Mitochondria			Mitochondria				Mitochondria
1207	High	Q9BW60	Elongation of very long chain fatty acids protein 1 OS	ELOVL1	51	3	3	1	1	32.6	9.6	Endoplasmic reticulum				Endoplasmic reticulum
1208	High	Q9NYP7	Elongation of very long chain fatty acids protein 5 OS	ELOVL5	13	4	4	1	1	35.3	9.42	Endoplasmic reticulum			Endoplasmic reticulum				Endoplasmic reticulum
1209	High	O95163	Elongator complex protein 1 OS	IKBKAP	10	4	4	9	1	150.2	5.94
1210	High	Q9H9T3	Elongator complex protein 3 OS	ELP3	2	1	1	1	1	62.2	8.88	Cytosol			Cytosol
1211	High	Q96FZ2	Embryonic stem cell-specific 5-hydroxymethylcytosine-binding protein OS	HMCES	5	2	2	1	1	40.5	8.15	Nucleoplasm					Nucleoplasm
1212	High	P50402	Emerin OS	EMD	299	16	16	1	1	29	5.5	Nuclear membrane	Endoplasmic reticulum		Endoplasmic reticulum;Nuclear membrane
1213	High	O94919	Endonuclease domain-containing 1 protein OS	ENDOD1	25	6	6	1	1	55	5.71	Nuclear membrane		Predicted to be secreted			Nuclear membrane
1214	High	Q7L9B9	Endonuclease/exonuclease/phosphatase family domain-containing protein 1 OS	EEPD1	8	1	1	1	1	62.4	8.41	Nuclear speckles	Vesicles				Nuclear speckles;Vesicles
1215	High	Q99961	Endophilin-A2 OS	SH3GL1	6	1	1	1	1	41.5	5.43	Cytosol			Cytosol
1216	High	Q9NZ08	Endoplasmic reticulum aminopeptidase 1 OS	ERAP1	10	3	3	1	1	107.2	6.46	Cytosol;Nucleoplasm	Plasma membrane	Predicted to be secreted			Cytosol;Nucleoplasm;Plasma membrane
1217	High	Q96DZ1	Endoplasmic reticulum lectin 1 OS	ERLEC1	14	4	4	1	1	54.8	6.28
1218	High	Q9UKM7	Endoplasmic reticulum mannosyl-oligosaccharide 1,2-alpha-mannosidase OS	MAN1B1	17	5	5	1	1	79.5	7.72	Vesicles						Vesicles
1219	High	Q7Z2K6	Endoplasmic reticulum metallopeptidase 1 OS	ERMP1	14	6	6	1	1	100.2	7.52
1220	High	P30040	Endoplasmic reticulum resident protein 29 OS	ERP29	157	12	12	1	1	29	7.31	Microtubules	Nucleoplasm					Microtubules;Nucleoplasm
1221	High	Q9BS26	Endoplasmic reticulum resident protein 44 OS	ERP44	131	8	8	1	1	46.9	5.26
1222	High	Q969X5	Endoplasmic reticulum-Golgi intermediate compartment protein 1 OS	ERGIC1	35	6	6	1	1	32.6	7.06	Nucleoplasm;Vesicles			Vesicles	Nucleoplasm
1223	High	Q96RQ1	Endoplasmic reticulum-Golgi intermediate compartment protein 2 OS	ERGIC2	25	5	5	1	1	42.5	6.77	Golgi apparatus;Vesicles	Nucleoli rim			Golgi apparatus;Nucleoli rim;Vesicles
1224	High	Q9Y282	Endoplasmic reticulum-Golgi intermediate compartment protein 3 OS	ERGIC3	70	9	9	1	1	43.2	6.06
1225	High	P14625	Endoplasmin OS	HSP90B1	1286	52	56	1	1	92.4	4.84	Endoplasmic reticulum			Endoplasmic reticulum
1226	High	O60869	Endothelial differentiation-related factor 1 OS	EDF1	79	4	4	1	1	16.4	9.95	Cytosol;Nucleoplasm				Cytosol;Nucleoplasm
1227	High	Q9UNN8	Endothelial protein C receptor OS	PROCR	20	3	3	1	1	26.7	7.18
1228	High	P42892	Endothelin-converting enzyme 1 OS	ECE1	37	10	10	1	1	87.1	5.88
1229	High	Q96JJ3	Engulfment and cell motility protein 2 OS	ELMO2	36	9	9	1	1	82.6	5.9	Cytosol				Cytosol
1230	High	Q96F86	Enhancer of mRNA-decapping protein 3 OS	EDC3	35	8	8	1	1	56	7.11	Cytoplasmic bodies				Cytoplasmic bodies
1231	High	Q6P2E9	Enhancer of mRNA-decapping protein 4 OS	EDC4	40	9	9	1	1	151.6	5.86	Cytoplasmic bodies	Nucleoplasm		Cytoplasmic bodies	Nucleoplasm
1232	High	P84090	Enhancer of rudimentary homolog OS	ERH	45	3	3	7	1	12.3	5.92	Nucleoplasm	Cytosol				Cytosol;Nucleoplasm
1233	High	P42126	Enoyl-CoA delta isomerase 1, mitochondrial OS	ECI1	9	3	3	1	1	32.8	8.54	Mitochondria			Mitochondria				Mitochondria
1234	High	O75521	Enoyl-CoA delta isomerase 2, mitochondrial OS	ECI2	84	16	16	1	1	43.6	9	Mitochondria;Peroxisomes			Mitochondria;Peroxisomes
1235	High	P30084	Enoyl-CoA hydratase, mitochondrial OS	ECHS1	35	5	5	1	1	31.4	8.07	Mitochondria			Mitochondria
1236	High	Q14244	Ensconsin OS	MAP7	47	9	9	1	1	84	9.61	Cytosol;Microtubules				Cytosol;Microtubules
1237	High	P29317	Ephrin type-A receptor 2 OS	EPHA2	158	20	22	1	1	108.2	6.23	Cell Junctions;Plasma membrane	Golgi apparatus;Nuclear speckles			Cell Junctions;Plasma membrane	Golgi apparatus;Nuclear speckles
1238	High	P54756	Ephrin type-A receptor 5 OS	EPHA5	5	2	3	2	1	114.7	6.93
1239	High	P54760	Ephrin type-B receptor 4 OS	EPHB4	23	3	5	1	1	108.2	6.9
1240	High	P98172	Ephrin-B1 OS	EFNB1	6	2	2	1	1	38	8.94	Plasma membrane				Plasma membrane
1241	High	P00533	Epidermal growth factor receptor OS	EGFR	64	11	11	1	1	134.2	6.68	Cell Junctions;Plasma membrane		Predicted to be secreted	Cell Junctions;Plasma membrane
1242	High	Q9UBC2	Epidermal growth factor receptor substrate 15-like 1 OS	EPS15L1	12	4	4	1	1	94.2	5.11	Vesicles					Vesicles
1243	High	Q9UHF1	Epidermal growth factor-like protein 7 OS	EGFL7	25	3	3	1	1	29.6	8.16
1244	High	P61916	Epididymal secretory protein E1 OS	NPC2	3	1	1	1	1	16.6	7.65
1245	High	P58107	Epiplakin OS	EPPK1	34	6	9	1	1	555.3	5.6	Intermediate filaments			Intermediate filaments
1246	High	P16422	Epithelial cell adhesion molecule OS	EPCAM	2	1	1	1	1	34.9	7.46	Plasma membrane				Plasma membrane
1247	High	Q08345	Epithelial discoidin domain-containing receptor 1 OS	DDR1	6	2	2	1	1	101.1	6.83	Cell Junctions;Nucleoplasm					Cell Junctions;Nucleoplasm
1248	High	P07099	Epoxide hydrolase 1 OS	EPHX1	15	7	7	1	1	52.9	7.25
1249	High	Q99808	Equilibrative nucleoside transporter 1 OS	SLC29A1	16	5	5	1	1	50.2	8.29
1250	High	P33947	ER lumen protein-retaining receptor 2 OS	KDELR2	31	2	2	1	1	24.4	8.72
1251	High	Q8N766	ER membrane protein complex subunit 1 OS	EMC1	112	19	19	1	1	111.7	7.66
1252	High	Q5UCC4	ER membrane protein complex subunit 10 OS	EMC10	15	3	3	1	1	27.3	6.13
1253	High	Q15006	ER membrane protein complex subunit 2 OS	EMC2	39	6	6	1	1	34.8	6.57
1254	High	Q9P0I2	ER membrane protein complex subunit 3 OS	EMC3	4	2	2	1	1	29.9	6.81	Cytosol	Microtubules				Cytosol;Microtubules
1255	High	Q5J8M3	ER membrane protein complex subunit 4 OS	EMC4	13	4	4	1	1	20.1	8.62	Focal adhesion sites				Focal adhesion sites
1256	High	Q9BV81	ER membrane protein complex subunit 6 OS	EMC6	6	1	1	1	1	12	10.07	Centrosome	Nucleoplasm				Centrosome;Nucleoplasm
1257	High	Q9NPA0	ER membrane protein complex subunit 7 OS	EMC7	28	6	6	1	1	26.5	9.25	Nucleoplasm					Nucleoplasm
1258	High	O43402	ER membrane protein complex subunit 8 OS	EMC8	13	3	3	1	1	23.8	6.4	Cytosol				Cytosol
1259	High	Q9Y3B6	ER membrane protein complex subunit 9 OS	EMC9	2	2	2	1	1	23	5.91	Golgi apparatus					Golgi apparatus
1260	High	Q9UJM3	ERBB receptor feedback inhibitor 1 OS	ERRFI1	11	2	2	2	1	50.5	8.1	Cytosol				Cytosol			Cytosol
1261	High	O43414	ERI1 exoribonuclease 3 OS	ERI3	4	1	1	1	1	37.2	8.07	Cytosol;Nucleoplasm					Cytosol;Nucleoplasm		Cytosol
1262	High	O75477	Erlin-1 OS	ERLIN1	57	6	8	1	1	38.9	7.87	Endoplasmic reticulum				Endoplasmic reticulum
1263	High	O94905	Erlin-2 OS	ERLIN2	35	7	9	1	1	37.8	5.62	Endoplasmic reticulum				Endoplasmic reticulum
1264	High	Q96HE7	ERO1-like protein alpha OS	ERO1L	108	13	13	1	1	54.4	5.68
1265	High	P27105	Erythrocyte band 7 integral membrane protein OS	STOM	19	5	5	1	1	31.7	7.88	Plasma membrane	Cytosol;Vesicles		Plasma membrane		Cytosol;Vesicles
1266	High	P30042	ES1 protein homolog, mitochondrial OS	C21orf33	12	4	4	1	1	28.2	8.27	Mitochondria	Centrosome				Centrosome;Mitochondria
1267	High	Q9H501	ESF1 homolog OS	ESF1	10	4	4	1	1	98.7	5.11	Nucleoli;Nucleoplasm					Nucleoli;Nucleoplasm
1268	High	Q9H4I9	Essential MCU regulator, mitochondrial OS	SMDT1	3	1	1	1	1	11.4	7.27	Mitochondria	Nucleoplasm			Mitochondria	Nucleoplasm
1269	High	Q8NBQ5	Estradiol 17-beta-dehydrogenase 11 OS	HSD17B11	46	7	7	1	1	32.9	9.07	Lipid droplets				Lipid droplets
1270	High	Q53GQ0	Estradiol 17-beta-dehydrogenase 12 OS	HSD17B12	54	7	7	1	1	34.3	9.32
1271	High	Q9C0D9	Ethanolaminephosphotransferase 1 OS	EPT1	21	2	2	1	1	45.2	6.6
1272	High	O14681	Etoposide-induced protein 2.4 homolog OS	EI24	5	2	2	1	1	38.9	9.72	Cytosol;Endoplasmic reticulum	Golgi apparatus			Cytosol;Endoplasmic reticulum;Golgi apparatus
1273	High	P50548	ETS domain-containing transcription factor ERF OS	ERF	4	2	2	1	1	58.7	7.3	Nucleoplasm			Nucleoplasm
1274	High	P41162	ETS translocation variant 3 OS	ETV3	2	1	1	1	1	57	8.57	Nucleoplasm	Vesicles				Nucleoplasm;Vesicles		Vesicles
1275	High	P60842	Eukaryotic initiation factor 4A-I OS	EIF4A1	498	13	22	1	1	46.1	5.48	Cytosol					Cytosol
1276	High	Q14240	Eukaryotic initiation factor 4A-II OS	EIF4A2	226	2	11	1	1	46.4	5.48	Cytosol					Cytosol
1277	High	P38919	Eukaryotic initiation factor 4A-III OS	EIF4A3	182	21	23	1	1	46.8	6.73	Nucleoplasm				Nucleoplasm			Nucleoplasm
1278	High	P15170	Eukaryotic peptide chain release factor GTP-binding subunit ERF3A OS	GSPT1	11	2	2	1	1	55.7	5.62	Cytosol	Vesicles				Cytosol;Vesicles		Cytosol
1279	High	P62495	Eukaryotic peptide chain release factor subunit 1 OS	ETF1	45	9	9	2	1	49	5.71
1280	High	O43324	Eukaryotic translation elongation factor 1 epsilon-1 OS	EEF1E1	10	2	2	1	1	19.8	8.54	Cytosol;Nucleoplasm				Cytosol;Nucleoplasm
1281	High	P41567	Eukaryotic translation initiation factor 1 OS	EIF1	24	4	4	1	1	12.7	7.44
1282	High	O14602	Eukaryotic translation initiation factor 1A, Y-chromosomal OS	EIF1AY	16	2	2	1	1	16.4	5.24	Cytosol					Cytosol
1283	High	P05198	Eukaryotic translation initiation factor 2 subunit 1 OS	EIF2S1	187	15	15	1	1	36.1	5.08	Cytosol			Cytosol
1284	High	P20042	Eukaryotic translation initiation factor 2 subunit 2 OS	EIF2S2	68	16	16	1	1	38.4	5.8	Endoplasmic reticulum	Nucleoli			Endoplasmic reticulum	Nucleoli
1285	High	P41091	Eukaryotic translation initiation factor 2 subunit 3 OS	EIF2S3	150	16	16	1	1	51.1	8.4
1286	High	Q9BY44	Eukaryotic translation initiation factor 2A OS	EIF2A	77	18	18	1	1	64.9	8.87	Cytosol;Mitochondria					Cytosol;Mitochondria		Mitochondria
1287	High	Q9NZJ5	Eukaryotic translation initiation factor 2-alpha kinase 3 OS	EIF2AK3	11	3	3	1	1	125.1	5.43
1288	High	P41214	Eukaryotic translation initiation factor 2D OS	EIF2D	7	2	2	1	1	64.7	7.65	Cytosol;Nuclear bodies				Cytosol		Nuclear bodies
1289	High	Q14152	Eukaryotic translation initiation factor 3 subunit A OS	EIF3A	97	20	20	1	1	166.5	6.79	Cytosol;Nucleoplasm				Cytosol	Nucleoplasm		Cytosol
1290	High	P55884	Eukaryotic translation initiation factor 3 subunit B OS	EIF3B	107	15	15	1	1	92.4	5	Cytosol	Nucleoplasm				Cytosol;Nucleoplasm
1291	High	Q99613	Eukaryotic translation initiation factor 3 subunit C OS	EIF3C	54	14	14	1	1	105.3	5.68	Cytosol				Cytosol
1292	High	O15371	Eukaryotic translation initiation factor 3 subunit D OS	EIF3D	62	10	10	1	1	63.9	6.05	Cytosol				Cytosol
1293	High	P60228	Eukaryotic translation initiation factor 3 subunit E OS	EIF3E	28	7	7	1	1	52.2	6.04	Cytosol				Cytosol
1294	High	O00303	Eukaryotic translation initiation factor 3 subunit F OS	EIF3F	70	9	9	1	1	37.5	5.45
1295	High	O75821	Eukaryotic translation initiation factor 3 subunit G OS	EIF3G	40	5	5	1	1	35.6	6.13	Cytosol			Cytosol
1296	High	O15372	Eukaryotic translation initiation factor 3 subunit H OS	EIF3H	73	6	6	1	1	39.9	6.54	Cytosol					Cytosol
1297	High	Q13347	Eukaryotic translation initiation factor 3 subunit I OS	EIF3I	59	9	9	1	1	36.5	5.64	Cytosol					Cytosol		Cytosol
1298	High	Q9UBQ5	Eukaryotic translation initiation factor 3 subunit K OS	EIF3K	8	3	3	1	1	25	4.93	Cytosol				Cytosol			Cytosol
1299	High	Q9Y262	Eukaryotic translation initiation factor 3 subunit L OS	EIF3L	39	11	11	1	1	66.7	6.34	Nucleoli	Nucleoplasm				Nucleoli;Nucleoplasm
1300	High	Q7L2H7	Eukaryotic translation initiation factor 3 subunit M OS	EIF3M	18	3	3	1	1	42.5	5.63	Cytosol					Cytosol		Cytosol
1301	High	Q04637	Eukaryotic translation initiation factor 4 gamma 1 OS	EIF4G1	166	19	21	1	1	175.4	5.33	Cytosol			Cytosol
1302	High	P78344	Eukaryotic translation initiation factor 4 gamma 2 OS	EIF4G2	91	21	21	1	1	102.3	7.14	Cytosol			Cytosol
1303	High	O43432	Eukaryotic translation initiation factor 4 gamma 3 OS	EIF4G3	25	6	8	1	1	176.5	5.38	Cytosol					Cytosol
1304	High	P23588	Eukaryotic translation initiation factor 4B OS	EIF4B	83	8	8	1	1	69.1	5.73	Cytosol			Cytosol
1305	High	P06730	Eukaryotic translation initiation factor 4E OS	EIF4E	13	3	3	3	1	25.1	6.15	Cytoplasmic bodies;Cytosol	Nucleoplasm			Cytoplasmic bodies;Cytosol;Nucleoplasm
1306	High	Q9NRA8	Eukaryotic translation initiation factor 4E transporter OS	EIF4ENIF1	9	4	4	1	1	108.1	8.32	Vesicles			Vesicles
1307	High	O60573	Eukaryotic translation initiation factor 4E type 2 OS	EIF4E2	3	1	1	1	1	28.3	8.88	Mitochondria	Cytosol		Mitochondria		Cytosol
1308	High	Q15056	Eukaryotic translation initiation factor 4H OS	EIF4H	93	9	9	1	1	27.4	7.23	Cytosol;Nuclear bodies;Nucleoplasm					Cytosol;Nuclear bodies;Nucleoplasm
1309	High	P55010	Eukaryotic translation initiation factor 5 OS	EIF5	9	3	3	1	1	49.2	5.58	Cytosol	Plasma membrane		Cytosol;Plasma membrane
1310	High	P63241	Eukaryotic translation initiation factor 5A-1 OS	EIF5A	214	11	11	1	1	16.8	5.24	Cytosol	Nucleoplasm			Cytosol;Nucleoplasm
1311	High	O60841	Eukaryotic translation initiation factor 5B OS	EIF5B	72	12	12	1	1	138.7	5.49	Cytosol	Plasma membrane				Cytosol;Plasma membrane
1312	High	P56537	Eukaryotic translation initiation factor 6 OS	EIF6	112	10	10	1	1	26.6	4.68	Nucleoplasm				Nucleoplasm
1313	High	Q9BQ95	Evolutionarily conserved signaling intermediate in Toll pathway, mitochondrial OS	ECSIT	27	6	6	1	1	49.1	6.29	Nucleoplasm	Cytosol			Cytosol;Nucleoplasm
1314	High	Q9NV70	Exocyst complex component 1 OS	EXOC1	10	4	4	1	1	101.9	6.61	Plasma membrane	Cytosol;Microtubules				Cytosol;Microtubules;Plasma membrane
1315	High	Q96KP1	Exocyst complex component 2 OS	EXOC2	3	2	2	1	1	104	6.9	Vesicles					Vesicles
1316	High	Q96A65	Exocyst complex component 4 OS	EXOC4	15	5	5	1	1	110.4	6.49	Nucleoli;Nucleoli rim	Cytosol;Nucleoplasm				Nucleoli;Nucleoli rim	Cytosol;Nucleoplasm
1317	High	Q9Y2D4	Exocyst complex component 6B OS	EXOC6B	3	2	2	1	1	94.1	6.46	Nuclear bodies;Nucleoplasm	Cytosol				Cytosol;Nuclear bodies;Nucleoplasm
1318	High	Q9UPT5	Exocyst complex component 7 OS	EXOC7	6	3	3	1	1	83.3	6.79	Cytosol	Plasma membrane;Vesicles				Cytosol;Plasma membrane;Vesicles
1319	High	Q8IYI6	Exocyst complex component 8 OS	EXOC8	5	2	2	1	1	81.7	5.49	Cytosol					Cytosol
1320	High	Q9NVH0	Exonuclease 3'-5' domain-containing protein 2 OS	EXD2	46	6	6	1	1	70.3	8.32	Mitochondria	Intermediate filaments			Mitochondria		Intermediate filaments
1321	High	Q9Y3B2	Exosome complex component CSL4 OS	EXOSC1	13	2	2	1	1	21.4	8.24	Nuclear bodies	Nucleoplasm				Nuclear bodies;Nucleoplasm
1322	High	Q5RKV6	Exosome complex component MTR3 OS	EXOSC6	16	3	3	1	1	28.2	6.28
1323	High	Q9NQT5	Exosome complex component RRP40 OS	EXOSC3	3	1	1	1	1	29.6	8.1	Nucleoplasm				Nucleoplasm
1324	High	Q9NPD3	Exosome complex component RRP41 OS	EXOSC4	7	2	2	1	1	26.4	6.52	Cytosol;Nucleoplasm;Vesicles				Cytosol;Nucleoplasm		Vesicles
1325	High	Q15024	Exosome complex component RRP42 OS	EXOSC7	2	2	2	1	1	31.8	5.19	Nuclear speckles				Nuclear speckles
1326	High	Q9NQT4	Exosome complex component RRP46 OS	EXOSC5	4	1	1	1	1	25.2	7.59	Nucleoli	Nucleoplasm		Nucleoli		Nucleoplasm
1327	High	Q9Y2L1	Exosome complex exonuclease RRP44 OS	DIS3	11	3	3	1	1	108.9	7.14	Nucleoplasm	Cytosol		Cytosol;Nucleoplasm
1328	High	Q01780	Exosome component 10 OS	EXOSC10	31	9	9	1	1	100.8	8.46	Nucleoli;Nucleoli rim	Cytosol;Nucleoplasm			Cytosol;Nucleoli;Nucleoli rim;Nucleoplasm				Cytosol;Nucleoli;Nucleoli rim
1329	High	O43909	Exostosin-like 3 OS	EXTL3	3	1	1	1	1	104.7	6.51
1330	High	O14980	Exportin-1 OS	XPO1	83	18	18	1	1	123.3	6.06	Nuclear membrane;Nucleoplasm	Cytosol;Vesicles		Cytosol;Nuclear membrane;Nucleoplasm	Vesicles
1331	High	P55060	Exportin-2 OS	CSE1L	263	31	31	2	1	110.3	5.77	Nucleoplasm	Cytosol		Cytosol;Nucleoplasm				Cytosol;Nucleoplasm
1332	High	Q9HAV4	Exportin-5 OS	XPO5	74	17	17	1	1	136.2	5.8	Nucleoplasm			Nucleoplasm
1333	High	Q9UIA9	Exportin-7 OS	XPO7	13	4	4	1	1	123.8	6.32
1334	High	O43592	Exportin-T OS	XPOT	17	5	5	1	1	109.9	5.39	Nucleoplasm	Cytosol		Cytosol;Nucleoplasm
1335	High	Q9BSJ8	Extended synaptotagmin-1 OS	ESYT1	191	25	25	1	1	122.8	5.83	Endoplasmic reticulum				Endoplasmic reticulum
1336	High	A0FGR8	Extended synaptotagmin-2 OS	ESYT2	88	23	23	1	1	102.3	9.26	Cytosol						Cytosol
1337	High	P15311	Ezrin OS	EZR	336	16	25	1	1	69.4	6.27	Plasma membrane			Plasma membrane				Plasma membrane
1338	High	Q9Y5B9	FACT complex subunit SPT16 OS	SUPT16H	321	35	35	1	1	119.8	5.66	Nucleoplasm	Nucleoli fibrillar center			Nucleoplasm	Nucleoli fibrillar center
1339	High	Q08945	FACT complex subunit SSRP1 OS	SSRP1	109	18	18	1	1	81	6.87	Cytosol	Nucleoplasm				Cytosol;Nucleoplasm
1340	High	P52907	F-actin-capping protein subunit alpha-1 OS	CAPZA1	66	6	7	1	1	32.9	5.69
1341	High	P47755	F-actin-capping protein subunit alpha-2 OS	CAPZA2	18	2	3	1	1	32.9	5.85	Endoplasmic reticulum	Cytosol				Cytosol;Endoplasmic reticulum		Endoplasmic reticulum
1342	High	P47756	F-actin-capping protein subunit beta OS	CAPZB	34	7	7	3	1	31.3	5.59	Cytosol;Nucleoplasm	Vesicles				Cytosol;Nucleoplasm;Vesicles		Cytosol;Nucleoplasm
1343	High	Q8NFF5	FAD synthase OS	FLAD1	7	2	2	1	1	65.2	6.93	Cytosol;Plasma membrane				Cytosol	Plasma membrane
1344	High	P55789	FAD-linked sulfhydryl oxidase ALR OS	GFER	17	2	2	1	1	23.4	7.62	Cytosol;Mitochondria			Cytosol;Mitochondria
1345	High	Q9BXW9	Fanconi anemia group D2 protein OS	FANCD2	8	1	1	1	1	164	5.88	Nucleoplasm	Cytosol;Nuclear bodies;Nucleoli			Nuclear bodies;Nucleoli;Nucleoplasm		Cytosol	Nuclear bodies;Nucleoplasm
1346	High	Q9NVI1	Fanconi anemia group I protein OS	FANCI	11	5	5	1	1	149.2	6.74	Nucleoplasm			Nucleoplasm
1347	High	Q96AE4	Far upstream element-binding protein 1 OS	FUBP1	353	23	28	2	1	67.5	7.61	Nucleoplasm			Nucleoplasm
1348	High	Q92945	Far upstream element-binding protein 2 OS	KHSRP	588	27	30	1	1	73.1	7.3	Nucleoplasm			Nucleoplasm
1349	High	Q96I24	Far upstream element-binding protein 3 OS	FUBP3	208	20	24	1	1	61.6	8.38	Nucleoplasm	Cytosol				Cytosol;Nucleoplasm
1350	High	P14324	Farnesyl pyrophosphate synthase OS	FDPS	10	2	2	1	1	48.2	6.15	Cytosol	Nucleoplasm				Cytosol;Nucleoplasm			Cytosol;Nucleoplasm
1351	High	Q13158	FAS-associated death domain protein OS	FADD	2	1	1	1	1	23.3	5.69	Cytosol;Nucleoplasm				Cytosol;Nucleoplasm
1352	High	Q9UNN5	FAS-associated factor 1 OS	FAF1	5	2	2	1	1	73.9	4.88	Nucleoplasm				Nucleoplasm			Nucleoplasm
1353	High	Q96CS3	FAS-associated factor 2 OS	FAF2	94	18	18	3	1	52.6	5.62	Lipid droplets	Endoplasmic reticulum		Lipid droplets	Endoplasmic reticulum
1354	High	Q16658	Fascin OS	FSCN1	116	15	15	1	1	54.5	7.24	Cytosol	Plasma membrane			Cytosol;Plasma membrane
1355	High	Q9NYY8	FAST kinase domain-containing protein 2 OS	FASTKD2	5	3	3	3	1	81.4	8.05	Mitochondria				Mitochondria			Mitochondria
1356	High	Q8N6M3	Fat storage-inducing transmembrane protein 2 OS	FITM2	6	2	2	1	1	29.8	8.65
1357	High	P49327	Fatty acid synthase OS	FASN	307	55	55	7	1	273.3	6.44	Cytosol;Plasma membrane			Cytosol;Plasma membrane				Cytosol
1358	High	P51648	Fatty aldehyde dehydrogenase OS	ALDH3A2	206	18	18	3	1	54.8	7.88
1359	High	Q96IG2	F-box/LRR-repeat protein 20 OS	FBXL20	3	1	1	1	1	48.4	7.49	Microtubules					Microtubules
1360	High	Q9Y5Y0	Feline leukemia virus subgroup C receptor-related protein 1 OS	FLVCR1	4	1	1	1	1	59.8	5.97	Cell Junctions					Cell Junctions
1361	High	Q9BZ67	FERM domain-containing protein 8 OS	FRMD8	3	1	1	1	1	51.2	6.23	Centriolar satellite;Plasma membrane	Cytosol;Nucleoplasm			Cytosol;Plasma membrane		Centriolar satellite;Nucleoplasm
1362	High	Q9Y4F1	FERM, RhoGEF and pleckstrin domain-containing protein 1 OS	FARP1	3	2	2	1	1	118.6	8.15	Cytosol					Cytosol
1363	High	O94887	FERM, RhoGEF and pleckstrin domain-containing protein 2 OS	FARP2	4	2	2	1	1	119.8	8.79	Cytosol					Cytosol
1364	High	Q96AC1	Fermitin family homolog 2 OS	FERMT2	16	5	5	1	1	77.8	6.7	Focal adhesion sites	Cytosol;Nucleoplasm			Cytosol;Focal adhesion sites;Nucleoplasm			Cytosol
1365	High	P02794	Ferritin heavy chain OS	FTH1	3	1	1	1	1	21.2	5.55	Microtubules					Microtubules
1366	High	P22830	Ferrochelatase, mitochondrial OS	FECH	42	7	7	1	1	47.8	8.73
1367	High	Q9Y613	FH1/FH2 domain-containing protein 1 OS	FHOD1	50	8	8	1	1	126.5	6.39	Cytosol				Cytosol
1368	High	Q8WU20	Fibroblast growth factor receptor substrate 2 OS	FRS2	3	1	1	1	1	57	5.96	Cell Junctions					Cell Junctions
1369	High	Q9BTV5	Fibronectin type III and SPRY domain-containing protein 1 OS	FSD1	47	10	10	1	1	55.8	6.99
1370	High	Q53EP0	Fibronectin type III domain-containing protein 3B OS	FNDC3B	14	5	5	2	1	132.8	5.95	Endoplasmic reticulum					Endoplasmic reticulum
1371	High	Q9Y2H6	Fibronectin type-III domain-containing protein 3A OS	FNDC3A	21	5	5	1	1	131.8	6.71	Centrosome;Golgi apparatus;Nucleoplasm	Cytosol				Centrosome;Cytosol;Golgi apparatus;Nucleoplasm
1372	High	P21333	Filamin-A OS	FLNA	690	81	84	1	1	280.6	6.06	Actin filaments;Cytosol;Plasma membrane			Actin filaments;Cytosol;Plasma membrane
1373	High	O75369	Filamin-B OS	FLNB	57	6	9	1	1	278	5.73	Plasma membrane	Actin filaments;Cytosol;Golgi apparatus			Cytosol;Plasma membrane	Actin filaments;Golgi apparatus
1374	High	Q5T1M5	FK506-binding protein 15 OS	FKBP15	4	1	1	2	1	133.5	5.2	Nucleoli	Cytosol				Cytosol;Nucleoli
1375	High	P39748	Flap endonuclease 1 OS	FEN1	26	7	7	1	1	42.6	8.62	Nucleoplasm	Nucleoli		Nucleoli;Nucleoplasm
1376	High	P30043	Flavin reductase (NADPH) OS	BLVRB	3	1	1	1	1	22.1	7.65	Cytosol	Nucleoplasm;Plasma membrane;Vesicles			Cytosol	Nucleoplasm;Plasma membrane;Vesicles		Cytosol;Plasma membrane
1377	High	O75955	Flotillin-1 OS	FLOT1	128	15	15	1	1	47.3	7.49	Golgi apparatus	Plasma membrane;Vesicles			Plasma membrane;Vesicles	Golgi apparatus
1378	High	Q14254	Flotillin-2 OS	FLOT2	159	23	23	1	1	47	5.25	Plasma membrane	Vesicles			Plasma membrane;Vesicles
1379	High	Q96CP2	FLYWCH family member 2 OS	FLYWCH2	13	2	2	1	1	14.6	8.46	Nucleoplasm					Nucleoplasm
1380	High	Q5VW36	Focadhesin OS	FOCAD	3	2	2	1	1	199.9	6.62	Mitochondria						Mitochondria
1381	High	Q12948	Forkhead box protein C1 OS	FOXC1	5	1	1	1	1	56.8	8.51	Nucleoplasm	Cytosol			Nucleoplasm		Cytosol
1382	High	Q9P0K8	Forkhead box protein J2 OS	FOXJ2	2	1	1	2	1	62.4	6.7	Nucleoplasm	Nucleoli fibrillar center			Nucleoli fibrillar center;Nucleoplasm
1383	High	Q9UPW0	Forkhead box protein J3 OS	FOXJ3	6	1	1	1	1	68.9	7.09	Nuclear speckles;Nucleoplasm	Vesicles				Nuclear speckles;Nucleoplasm;Vesicles
1384	High	P85037	Forkhead box protein K1 OS	FOXK1	18	7	7	1	1	75.4	9.32	Nucleoplasm	Nucleoli fibrillar center			Nucleoplasm	Nucleoli fibrillar center
1385	High	O43524	Forkhead box protein O3 OS	FOXO3	2	1	1	1	1	71.2	5.16	Nucleoplasm			Nucleoplasm
1386	High	Q5T0N5	Formin-binding protein 1-like OS	FNBP1L	6	1	1	1	1	70	6.64	Cytosol				Cytosol
1387	High	O95466	Formin-like protein 1 OS	FMNL1	10	3	3	1	1	121.8	5.72	Cytosol					Cytosol
1388	High	Q96PY5	Formin-like protein 2 OS	FMNL2	20	5	6	2	1	123.2	7.4	Cytosol	Golgi apparatus;Plasma membrane				Cytosol;Golgi apparatus;Plasma membrane
1389	High	Q8IVF7	Formin-like protein 3 OS	FMNL3	4	1	2	1	1	117.1	6.65	Golgi apparatus;Plasma membrane;Vesicles	Cytosol			Cytosol;Plasma membrane	Golgi apparatus;Vesicles
1390	High	P15407	Fos-related antigen 1 OS	FOSL1	8	1	1	1	1	29.4	8.02	Nucleoplasm				Nucleoplasm
1391	High	Q13642	Four and a half LIM domains protein 1 OS	FHL1	35	7	7	1	1	36.2	8.97	Cytosol	Plasma membrane			Cytosol	Plasma membrane
1392	High	Q14192	Four and a half LIM domains protein 2 OS	FHL2	24	6	6	1	1	32.2	7.55	Actin filaments;Focal adhesion sites			Actin filaments;Focal adhesion sites				Actin filaments;Focal adhesion sites
1393	High	Q06787	Fragile X mental retardation protein 1 OS	FMR1	14	4	5	1	1	71.1	7.42	Cytosol			Cytosol				Cytosol
1394	High	P51114	Fragile X mental retardation syndrome-related protein 1 OS	FXR1	109	14	16	1	1	69.7	6.15	Cytosol			Cytosol
1395	High	P51116	Fragile X mental retardation syndrome-related protein 2 OS	FXR2	75	10	12	1	1	74.2	6.23	Cytosol				Cytosol
1396	High	O75084	Frizzled-7 OS	FZD7	6	1	1	1	1	63.6	7.81	Vesicles				Vesicles
1397	High	Q9NQ88	Fructose-2,6-bisphosphatase TIGAR OS	TIGAR	40	8	8	1	1	30	7.69	Cytosol				Cytosol
1398	High	P04075	Fructose-bisphosphate aldolase A OS	ALDOA	1699	28	34	1	1	39.4	8.09	Cytosol					Cytosol		Cytosol
1399	High	P09972	Fructose-bisphosphate aldolase C OS	ALDOC	280	3	9	1	1	39.4	6.87	Nucleoli fibrillar center;Nucleoplasm	Cytosol;Vesicles				Cytosol;Nucleoli fibrillar center;Nucleoplasm;Vesicles		Nucleoplasm
1400	High	P07954	Fumarate hydratase, mitochondrial OS	FH	50	6	6	1	1	54.6	8.76	Mitochondria			Mitochondria
1401	High	Q96GK7	Fumarylacetoacetate hydrolase domain-containing protein 2A OS	FAHD2A	14	3	3	1	1	34.6	8.24
1402	High	Q9BRR8	G patch domain-containing protein 1 OS	GPATCH1	4	1	1	1	1	103.3	7.05	Cell Junctions;Nucleoplasm;Plasma membrane						Cell Junctions;Nucleoplasm;Plasma membrane
1403	High	Q8N954	G patch domain-containing protein 11 OS	GPATCH11	5	2	2	1	1	30.2	5.24	Nucleoplasm				Nucleoplasm
1404	High	Q5T3I0	G patch domain-containing protein 4 OS	GPATCH4	14	4	4	1	1	50.4	9.63	Nucleoli;Nucleoplasm			Nucleoli;Nucleoplasm
1405	High	Q9UKJ3	G patch domain-containing protein 8 OS	GPATCH8	4	1	1	1	1	164.1	8.66	Nuclear speckles	Mitochondria				Mitochondria;Nuclear speckles
1406	High	Q7Z2K8	G protein-regulated inducer of neurite outgrowth 1 OS	GPRIN1	18	7	7	1	1	102.3	8.06	Plasma membrane	Vesicles			Plasma membrane	Vesicles
1407	High	P14635	G2/mitotic-specific cyclin-B1 OS	CCNB1	32	7	7	1	1	48.3	7.47	Cytosol			Cytosol				Cytosol
1408	High	O94766	Galactosylgalactosylxylosylprotein 3-beta-glucuronosyltransferase 3 OS	B3GAT3	22	4	4	1	1	37.1	8.27
1409	High	P09382	Galectin-1 OS	LGALS1	173	10	10	1	1	14.7	5.5	Cytosol	Nucleoplasm	Predicted to be secreted			Cytosol;Nucleoplasm		Cytosol	Cytosol;Nucleoplasm
1410	High	P17931	Galectin-3 OS	LGALS3	23	4	4	1	1	26.1	8.56	Cytosol;Nucleoplasm	Plasma membrane	Predicted to be secreted		Cytosol;Nucleoplasm	Plasma membrane		Cytosol
1411	High	O00214	Galectin-8 OS	LGALS8	3	2	2	1	1	35.8	8.25	Plasma membrane					Plasma membrane
1412	High	Q9UEY8	Gamma-adducin OS	ADD3	2	1	1	1	1	79.1	6.32
1413	High	P09104	Gamma-enolase OS	ENO2	176	1	4	1	1	47.2	5.03	Cytosol;Plasma membrane				Cytosol;Plasma membrane			Cytosol;Plasma membrane
1414	High	Q92820	Gamma-glutamyl hydrolase OS	GGH	8	2	2	1	1	35.9	7.11
1415	High	Q9UJ14	Gamma-glutamyltransferase 7 OS	GGT7	3	2	2	1	1	70.4	5.1	Vesicles	Nucleoplasm				Nucleoplasm;Vesicles		Nucleoplasm;Vesicles
1416	High	Q96BI3	Gamma-secretase subunit APH-1A OS	APH1A	6	2	2	2	1	29	7.9
1417	High	Q99747	Gamma-soluble NSF attachment protein OS	NAPG	51	6	6	1	1	34.7	5.41	Cytosol;Plasma membrane					Cytosol;Plasma membrane
1418	High	Q9NUQ3	Gamma-taxilin OS	TXLNG	11	3	3	1	1	60.5	7.52	Cytosol					Cytosol
1419	High	Q9BSJ2	Gamma-tubulin complex component 2 OS	TUBGCP2	8	3	3	1	1	102.5	6.84	Centrosome;Nucleoplasm				Centrosome	Nucleoplasm
1420	High	Q96CW5	Gamma-tubulin complex component 3 OS	TUBGCP3	14	5	5	1	1	103.5	8.12
1421	High	P17900	Ganglioside GM2 activator OS	GM2A	5	1	1	1	1	20.8	5.31	Cytosol;Vesicles				Vesicles		Cytosol
1422	High	Q8TB36	Ganglioside-induced differentiation-associated protein 1 OS	GDAP1	7	3	3	1	1	41.3	8.34	Mitochondria	Cytosol			Mitochondria	Cytosol
1423	High	P17302	Gap junction alpha-1 protein OS	GJA1	6	1	1	1	1	43	8.76	Cell Junctions;Vesicles	Nucleoplasm			Cell Junctions	Nucleoplasm;Vesicles
1424	High	Q99501	GAS2-like protein 1 OS	GAS2L1	4	1	1	1	1	72.7	10.05	Plasma membrane	Cell Junctions				Cell Junctions;Plasma membrane
1425	High	Q8WUU5	GATA zinc finger domain-containing protein 1 OS	GATAD1	6	1	1	1	1	28.7	9.41	Nucleoplasm			Nucleoplasm				Nucleoplasm
1426	High	Q9H488	GDP-fucose protein O-fucosyltransferase 1 OS	POFUT1	28	2	2	1	1	43.9	8.53	Centrosome					Centrosome
1427	High	Q9Y2G5	GDP-fucose protein O-fucosyltransferase 2 OS	POFUT2	6	1	1	1	1	49.9	6.6
1428	High	Q13630	GDP-L-fucose synthase OS	TSTA3	11	1	1	1	1	35.9	6.6	Cytosol	Nucleoplasm				Cytosol;Nucleoplasm		Nucleoplasm
1429	High	Q2TAA5	GDP-Man:Man(3)GlcNAc(2)-PP-Dol alpha-1,2-mannosyltransferase OS	ALG11	20	4	4	1	1	55.6	8.48
1430	High	P06396	Gelsolin OS	GSN	39	10	10	1	1	85.6	6.28	Actin filaments		Predicted to be secreted		Actin filaments
1431	High	O14893	Gem-associated protein 2 OS	GEMIN2	6	4	4	1	1	31.6	5.58	Nuclear bodies;Nucleoplasm	Nucleoli			Nuclear bodies	Nucleoli;Nucleoplasm
1432	High	P57678	Gem-associated protein 4 OS	GEMIN4	13	4	4	1	1	120	6.04	Cytosol;Nuclear bodies				Cytosol;Nuclear bodies
1433	High	Q8TEQ6	Gem-associated protein 5 OS	GEMIN5	13	2	2	1	1	168.5	6.62	Cytosol	Nuclear bodies		Cytosol	Nuclear bodies
1434	High	Q9P107	GEM-interacting protein OS	GMIP	7	3	3	1	1	106.6	5.72	Cytosol;Nucleoplasm	Plasma membrane		Cytosol;Nucleoplasm		Plasma membrane
1435	High	Q12789	General transcription factor 3C polypeptide 1 OS	GTF3C1	61	12	12	1	1	238.7	7.3	Nucleoli;Nucleoplasm				Nucleoplasm		Nucleoli
1436	High	Q8WUA4	General transcription factor 3C polypeptide 2 OS	GTF3C2	40	5	5	1	1	100.6	7.31	Nucleoplasm				Nucleoplasm
1437	High	Q9Y5Q9	General transcription factor 3C polypeptide 3 OS	GTF3C3	11	3	3	2	1	101.2	5.07	Nuclear membrane;Nucleoplasm				Nucleoplasm	Nuclear membrane
1438	High	Q9UKN8	General transcription factor 3C polypeptide 4 OS	GTF3C4	47	8	8	1	1	91.9	6.65	Nucleoplasm	Mitochondria			Nucleoplasm		Mitochondria	Mitochondria
1439	High	Q9Y5Q8	General transcription factor 3C polypeptide 5 OS	GTF3C5	13	5	5	1	1	59.5	6.9	Nucleoplasm			Nucleoplasm
1440	High	P29083	General transcription factor IIE subunit 1 OS	GTF2E1	4	1	1	1	1	49.4	4.82	Nucleoplasm			Nucleoplasm
1441	High	P13984	General transcription factor IIF subunit 2 OS	GTF2F2	2	2	2	1	1	28.4	9.23	Nucleoplasm	Microtubules			Microtubules;Nucleoplasm
1442	High	P32780	General transcription factor IIH subunit 1 OS	GTF2H1	5	1	1	2	1	62	8.66	Nucleoplasm			Nucleoplasm
1443	High	Q92759	General transcription factor IIH subunit 4 OS	GTF2H4	4	2	2	1	1	52.2	9.04	Nuclear speckles				Nuclear speckles
1444	High	P78347	General transcription factor II-I OS	GTF2I	88	17	17	1	1	112.3	6.39	Nucleoplasm			Nucleoplasm
1445	High	O60763	General vesicular transport factor p115 OS	USO1	17	4	4	1	1	107.8	4.91	Golgi apparatus	Nucleoli fibrillar center		Golgi apparatus		Nucleoli fibrillar center
1446	High	Q9NQX3	Gephyrin OS	GPHN	6	1	1	1	1	79.7	5.43	Cytoplasmic bodies						Cytoplasmic bodies
1447	High	Q8N2G8	GH3 domain-containing protein OS	GHDC	6	2	2	1	1	57.5	7.88
1448	High	Q3V6T2	Girdin OS	CCDC88A	21	7	7	1	1	215.9	6.21
1449	High	Q9NZM5	Glioma tumor suppressor candidate region gene 2 protein OS	GLTSCR2	2	2	2	1	1	54.4	10.32
1450	High	Q92990	Glomulin OS	GLMN	4	1	1	1	1	68.2	5.33	Cytosol;Nucleoplasm					Cytosol;Nucleoplasm
1451	High	Q96EK6	Glucosamine 6-phosphate N-acetyltransferase OS	GNPNAT1	11	3	3	1	1	20.7	7.99
1452	High	Q6PCE3	Glucose 1,6-bisphosphate synthase OS	PGM2L1	4	1	1	1	1	70.4	7.15	Mitochondria					Mitochondria		Mitochondria
1453	High	Q9BUM1	Glucose-6-phosphatase 3 OS	G6PC3	2	1	1	1	1	38.7	8.21	Endoplasmic reticulum				Endoplasmic reticulum			Endoplasmic reticulum
1454	High	P11413	Glucose-6-phosphate 1-dehydrogenase OS	G6PD	37	9	9	1	1	59.2	6.84	Cytosol	Centriolar satellite		Centriolar satellite;Cytosol				Cytosol
1455	High	P06744	Glucose-6-phosphate isomerase OS	GPI	467	24	24	1	1	63.1	8.32	Cytosol;Plasma membrane	Nucleoplasm	Predicted to be secreted		Cytosol;Plasma membrane	Nucleoplasm		Cytosol;Plasma membrane
1456	High	O43826	Glucose-6-phosphate translocase OS	SLC37A4	5	1	1	1	1	46.3	8.62	Mitochondria					Mitochondria
1457	High	P14314	Glucosidase 2 subunit beta OS	PRKCSH	188	15	15	1	1	59.4	4.41	Endoplasmic reticulum				Endoplasmic reticulum			Endoplasmic reticulum
1458	High	Q4G148	Glucoside xylosyltransferase 1 OS	GXYLT1	5	2	2	1	1	50.5	8.65
1459	High	P04062	Glucosylceramidase OS	GBA	20	5	5	1	1	59.7	7.61
1460	High	P00367	Glutamate dehydrogenase 1, mitochondrial OS	GLUD1	78	13	13	1	1	61.4	7.8	Mitochondria				Mitochondria			Mitochondria
1461	High	P48507	Glutamate--cysteine ligase regulatory subunit OS	GCLM	3	1	1	1	1	30.7	6.02	Cytosol;Nucleoplasm	Plasma membrane				Cytosol;Nucleoplasm;Plasma membrane		Cytosol;Nucleoplasm
1462	High	Q9BQ67	Glutamate-rich WD repeat-containing protein 1 OS	GRWD1	8	4	4	1	1	49.4	4.92	Nucleoli;Nucleoli rim	Nucleoplasm		Nucleoli;Nucleoli rim;Nucleoplasm				Nucleoli;Nucleoli rim;Nucleoplasm
1463	High	O94925	Glutaminase kidney isoform, mitochondrial OS	GLS	50	9	9	1	1	73.4	7.77	Mitochondria				Mitochondria			Mitochondria
1464	High	Q06210	Glutamine--fructose-6-phosphate aminotransferase [isomerizing] 1 OS	GFPT1	68	8	8	1	1	78.8	7.11	Nucleoli;Nucleoplasm	Nucleoli fibrillar center				Nucleoli;Nucleoli fibrillar center;Nucleoplasm		Nucleoli fibrillar center;Nucleoplasm
1465	High	P47897	Glutamine--tRNA ligase OS	QARS	64	12	12	1	1	87.7	7.15	Cytosol			Cytosol				Cytosol
1466	High	Q9NXS2	Glutaminyl-peptide cyclotransferase-like protein OS	QPCTL	63	11	11	1	1	42.9	9.82	Golgi apparatus				Golgi apparatus			Golgi apparatus
1467	High	Q86SX6	Glutaredoxin-related protein 5, mitochondrial OS	GLRX5	6	1	1	1	1	16.6	6.79	Mitochondria				Mitochondria
1468	High	Q9Y2Q3	Glutathione S-transferase kappa 1 OS	GSTK1	113	8	8	1	1	25.5	8.41	Peroxisomes				Peroxisomes			Peroxisomes
1469	High	P78417	Glutathione S-transferase omega-1 OS	GSTO1	4	2	2	2	1	27.5	6.6	Cytosol	Nucleoplasm			Cytosol	Nucleoplasm
1470	High	P09211	Glutathione S-transferase P OS	GSTP1	244	12	12	1	1	23.3	5.64	Cytosol;Mitochondria				Cytosol;Mitochondria			Cytosol;Mitochondria
1471	High	P48637	Glutathione synthetase OS	GSS	5	2	2	1	1	52.4	5.92	Nucleoplasm				Nucleoplasm			Nucleoplasm
1472	High	P04406	Glyceraldehyde-3-phosphate dehydrogenase OS	GAPDH	8248	46	46	1	1	36	8.46	Cytosol;Plasma membrane	Nuclear membrane;Vesicles			Cytosol;Plasma membrane;Vesicles	Nuclear membrane		Cytosol;Plasma membrane	Plasma membrane;Vesicles
1473	High	Q9HCL2	Glycerol-3-phosphate acyltransferase 1, mitochondrial OS	GPAM	11	2	2	1	1	93.7	7.74	Mitochondria					Mitochondria
1474	High	Q53EU6	Glycerol-3-phosphate acyltransferase 3 OS	AGPAT9	2	1	1	1	1	48.7	8.87
1475	High	Q86UL3	Glycerol-3-phosphate acyltransferase 4 OS	AGPAT6	34	6	6	1	1	52	9.19
1476	High	P43304	Glycerol-3-phosphate dehydrogenase, mitochondrial OS	GPD2	403	40	40	1	1	80.8	7.69	Mitochondria				Mitochondria
1477	High	Q8N9F7	Glycerophosphodiester phosphodiesterase domain-containing protein 1 OS	GDPD1	3	2	2	1	1	36.1	8.47
1478	High	P50440	Glycine amidinotransferase, mitochondrial OS	GATM	2	1	1	1	1	48.4	8.05	Mitochondria				Mitochondria			Mitochondria
1479	High	P23378	Glycine dehydrogenase (decarboxylating), mitochondrial OS	GLDC	3	1	1	1	1	112.7	7.11	Mitochondria	Nucleoplasm			Mitochondria		Nucleoplasm
1480	High	P41250	Glycine--tRNA ligase OS	GARS	82	17	17	1	1	83.1	7.03	Cytosol				Cytosol
1481	High	P11216	Glycogen phosphorylase, brain form OS	PYGB	8	4	4	1	1	96.6	6.86	Cytosol					Cytosol		Cytosol
1482	High	P06737	Glycogen phosphorylase, liver form OS	PYGL	53	10	10	1	1	97.1	7.17	Cytosol;Plasma membrane				Cytosol;Plasma membrane			Cytosol;Plasma membrane
1483	High	P49840	Glycogen synthase kinase-3 alpha OS	GSK3A	53	3	4	1	1	50.9	8.75	Cytosol					Cytosol
1484	High	P49841	Glycogen synthase kinase-3 beta OS	GSK3B	25	5	6	1	1	46.7	8.78	Nucleoplasm				Nucleoplasm			Nucleoplasm
1485	High	O75063	Glycosaminoglycan xylosylkinase OS	FAM20B	2	1	1	1	1	46.4	6.87	Golgi apparatus	Nucleoplasm			Golgi apparatus		Nucleoplasm
1486	High	O43292	Glycosylphosphatidylinositol anchor attachment 1 protein OS	GPAA1	10	2	2	1	1	67.6	8.06	Cytosol;Endoplasmic reticulum	Centrosome;Mitochondria			Endoplasmic reticulum	Cytosol	Centrosome;Mitochondria	Centrosome;Cytosol;Endoplasmic reticulum;Mitochondria
1487	High	P30419	Glycylpeptide N-tetradecanoyltransferase 1 OS	NMT1	29	9	9	1	1	56.8	7.8	Cytosol	Plasma membrane			Cytosol	Plasma membrane		Cytosol
1488	High	Q9UBQ7	Glyoxylate reductase/hydroxypyruvate reductase OS	GRHPR	32	6	6	3	1	35.6	7.39	Cytosol	Nucleoplasm				Cytosol;Nucleoplasm
1489	High	P49915	GMP synthase [glutamine-hydrolyzing] OS	GMPS	66	10	10	1	1	76.7	6.87	Cytosol					Cytosol		Cytosol
1490	High	Q96ET8	Golgi apparatus membrane protein TVP23 homolog C OS	TVP23C	7	1	1	1	1	31.1	9.29	Golgi apparatus				Golgi apparatus
1491	High	Q92896	Golgi apparatus protein 1 OS	GLG1	239	29	29	2	1	134.5	6.9	Golgi apparatus				Golgi apparatus
1492	High	O00461	Golgi integral membrane protein 4 OS	GOLIM4	15	4	4	1	1	81.8	4.77	Golgi apparatus			Golgi apparatus
1493	High	Q8NBJ4	Golgi membrane protein 1 OS	GOLM1	33	4	4	1	1	45.3	4.97	Golgi apparatus			Golgi apparatus
1494	High	Q9H4A6	Golgi phosphoprotein 3 OS	GOLPH3	4	2	2	1	1	33.8	6.44	Golgi apparatus;Vesicles				Golgi apparatus;Vesicles
1495	High	Q9H8Y8	Golgi reassembly-stacking protein 2 OS	GORASP2	15	2	2	1	1	47.1	4.82	Golgi apparatus			Golgi apparatus
1496	High	O95249	Golgi SNAP receptor complex member 1 OS	GOSR1	21	2	2	1	1	28.6	9.42
1497	High	O14653	Golgi SNAP receptor complex member 2 OS	GOSR2	10	3	3	1	1	24.8	8.06	Golgi apparatus;Nucleoplasm				Golgi apparatus;Nucleoplasm
1498	High	Q9H4G4	Golgi-associated plant pathogenesis-related protein 1 OS	GLIPR2	2	1	1	1	1	17.2	9.41	Vesicles	Microtubules					Microtubules;Vesicles
1499	High	Q08379	Golgin subfamily A member 2 OS	GOLGA2	30	4	4	1	1	113	5.02	Golgi apparatus			Golgi apparatus
1500	High	Q08378	Golgin subfamily A member 3 OS	GOLGA3	3	2	2	1	1	167.3	5.44	Golgi apparatus	Nucleoplasm		Golgi apparatus		Nucleoplasm
1501	High	Q8TBA6	Golgin subfamily A member 5 OS	GOLGA5	20	7	7	1	1	83	5.83	Golgi apparatus				Golgi apparatus
1502	High	Q7Z5G4	Golgin subfamily A member 7 OS	GOLGA7	5	1	1	1	1	15.8	7.05
1503	High	Q3T8J9	GON-4-like protein OS	GON4L	3	1	1	1	1	248.5	5.01	Nuclear bodies;Nucleoplasm			Nuclear bodies;Nucleoplasm
1504	High	Q5H8A4	GPI ethanolamine phosphate transferase 2 OS	PIGG	13	5	5	1	1	108.1	7.15
1505	High	Q8TEQ8	GPI ethanolamine phosphate transferase 3 OS	PIGO	5	2	2	1	1	118.6	8.12	Nucleoli	Nucleoplasm				Nucleoli;Nucleoplasm
1506	High	Q96S52	GPI transamidase component PIG-S OS	PIGS	76	10	10	1	1	61.6	6.49
1507	High	Q969N2	GPI transamidase component PIG-T OS	PIGT	16	4	4	1	1	65.7	8.38
1508	High	Q92643	GPI-anchor transamidase OS	PIGK	9	3	3	1	1	45.2	6.16
1509	High	Q9HCN4	GPN-loop GTPase 1 OS	GPN1	3	2	2	1	1	41.7	4.92	Cytosol;Nucleoplasm	Mitochondria			Cytosol;Nucleoplasm	Mitochondria
1510	High	Q86SQ4	G-protein coupled receptor 126 OS	GPR126	12	2	2	1	1	136.6	7.87
1511	High	O43194	G-protein coupled receptor 39 OS	GPR39	2	2	2	1	1	51.3	9.29
1512	High	Q3KR37	GRAM domain-containing protein 1B OS	GRAMD1B	81	14	14	1	1	85.3	6.21	Endoplasmic reticulum;Plasma membrane	Vesicles			Endoplasmic reticulum;Plasma membrane		Vesicles
1513	High	Q6IC98	GRAM domain-containing protein 4 OS	GRAMD4	5	1	1	1	1	66.4	8.84
1514	High	P28799	Granulins OS	GRN	5	3	3	1	1	63.5	6.83	Lysosomes	Endosomes	Predicted to be secreted	Lysosomes	Endosomes
1515	High	Q12849	G-rich sequence factor 1 OS	GRSF1	21	4	4	1	1	53.1	6.19	Mitochondria			Mitochondria
1516	High	Q8TAE8	Growth arrest and DNA damage-inducible proteins-interacting protein 1 OS	GADD45GIP1	15	4	4	1	1	25.4	10.02	Mitochondria	Nucleoplasm			Mitochondria;Nucleoplasm			Mitochondria
1517	High	Q14449	Growth factor receptor-bound protein 14 OS	GRB14	5	1	1	1	1	61	8.29	Cytosol;Nucleoplasm					Cytosol;Nucleoplasm
1518	High	Q9H3K2	Growth hormone-inducible transmembrane protein OS	GHITM	11	5	5	1	1	37.2	9.94	Mitochondria				Mitochondria
1519	High	Q9HAV7	GrpE protein homolog 1, mitochondrial OS	GRPEL1	47	5	5	1	1	24.3	8.12	Mitochondria				Mitochondria
1520	High	Q9UIJ7	GTP:AMP phosphotransferase AK3, mitochondrial OS	AK3	4	1	1	1	1	25.6	9.16	Mitochondria				Mitochondria			Mitochondria
1521	High	O75616	GTPase Era, mitochondrial OS	ERAL1	6	2	2	1	1	48.3	8.84	Mitochondria	Cytosol		Cytosol;Mitochondria
1522	High	P01116-G12C	GTPase KRas G12C Mutant OS	KRAS	118	1	9	1	1	21.7	6.77
1523	High	P01111	GTPase NRas OS	NRAS	101	3	8	1	1	21.2	5.17	Plasma membrane				Plasma membrane
1524	High	P62826	GTP-binding nuclear protein Ran OS	RAN	246	10	10	1	1	24.4	7.49	Nucleoplasm			Nucleoplasm				Nucleoplasm
1525	High	O00178	GTP-binding protein 1 OS	GTPBP1	13	3	3	1	1	72.4	8.34	Cytosol;Golgi apparatus	Nuclear bodies				Cytosol;Golgi apparatus;Nuclear bodies
1526	High	A4D1E9	GTP-binding protein 10 OS	GTPBP10	5	2	2	1	1	42.9	9.03
1527	High	Q15382	GTP-binding protein Rheb OS	RHEB	11	1	1	1	1	20.5	5.92
1528	High	Q9NR31	GTP-binding protein SAR1a OS	SAR1A	16	3	3	1	1	22.4	6.68	Endoplasmic reticulum				Endoplasmic reticulum
1529	High	P63096	Guanine nucleotide-binding protein G(i) subunit alpha-1 OS	GNAI1	107	5	11	1	1	40.3	5.97	Centrosome	Nucleoli;Nucleoplasm			Centrosome	Nucleoli;Nucleoplasm
1530	High	P04899	Guanine nucleotide-binding protein G(i) subunit alpha-2 OS	GNAI2	125	8	14	1	1	40.4	5.54	Cytosol	Nucleoplasm;Plasma membrane			Cytosol;Plasma membrane		Nucleoplasm
1531	High	Q9UBI6	Guanine nucleotide-binding protein G(I)/G(S)/G(O) subunit gamma-12 OS	GNG12	67	4	4	1	1	8	8.97	Mitochondria					Mitochondria
1532	High	P63218	Guanine nucleotide-binding protein G(I)/G(S)/G(O) subunit gamma-5 OS	GNG5	12	2	2	1	1	7.3	9.85
1533	High	O60262	Guanine nucleotide-binding protein G(I)/G(S)/G(O) subunit gamma-7 OS	GNG7	3	1	1	1	1	7.5	8.51
1534	High	P62873	Guanine nucleotide-binding protein G(I)/G(S)/G(T) subunit beta-1 OS	GNB1	334	6	13	1	1	37.4	6	Plasma membrane	Golgi apparatus				Golgi apparatus;Plasma membrane
1535	High	P62879	Guanine nucleotide-binding protein G(I)/G(S)/G(T) subunit beta-2 OS	GNB2	283	9	16	1	1	37.3	6	Plasma membrane				Plasma membrane
1536	High	P08754	Guanine nucleotide-binding protein G(k) subunit alpha OS	GNAI3	266	18	23	1	1	40.5	5.69	Centrosome	Nucleoli;Nucleoplasm				Centrosome;Nucleoli;Nucleoplasm
1537	High	P09471	Guanine nucleotide-binding protein G(o) subunit alpha OS	GNAO1	57	2	4	1	1	40	5.53
1538	High	P50148	Guanine nucleotide-binding protein G(q) subunit alpha OS	GNAQ	11	4	6	1	1	42.1	5.68	Nuclear speckles	Cytosol;Plasma membrane				Cytosol;Nuclear speckles;Plasma membrane
1539	High	Q5JWF2	Guanine nucleotide-binding protein G(s) subunit alpha isoforms XLas OS	GNAS	268	15	16	1	1	111	5.03	Nucleoplasm	Cytosol;Plasma membrane			Plasma membrane	Cytosol;Nucleoplasm
1540	High	P29992	Guanine nucleotide-binding protein subunit alpha-11 OS	GNA11	32	7	9	4	1	42.1	5.69
1541	High	Q14344	Guanine nucleotide-binding protein subunit alpha-13 OS	GNA13	86	8	9	1	1	44	8	Cytosol				Cytosol
1542	High	P63244	Guanine nucleotide-binding protein subunit beta-2-like 1 OS	GNB2L1	432	22	22	1	1	35.1	7.69
1543	High	Q9HAV0	Guanine nucleotide-binding protein subunit beta-4 OS	GNB4	129	1	6	1	1	37.5	6	Plasma membrane				Plasma membrane
1544	High	P36915	Guanine nucleotide-binding protein-like 1 OS	GNL1	12	5	5	2	1	68.6	5.8	Vesicles				Vesicles
1545	High	Q9BVP2	Guanine nucleotide-binding protein-like 3 OS	GNL3	29	10	10	1	1	62	9.16	Nucleoli rim	Mitotic chromosome;Nuclear bodies		Nucleoli rim	Mitotic chromosome;Nuclear bodies			Mitotic chromosome;Nuclear bodies
1546	High	Q9NVN8	Guanine nucleotide-binding protein-like 3-like protein OS	GNL3L	2	1	1	2	1	65.5	8.44	Nucleoli	Cytosol;Nucleoplasm			Nucleoli	Cytosol;Nucleoplasm
1547	High	P51798	H(+)/Cl(-) exchange transporter 7 OS	CLCN7	2	1	1	1	1	88.6	8.43	Nucleoplasm				Nucleoplasm
1548	High	Q9NY12	H/ACA ribonucleoprotein complex subunit 1 OS	GAR1	24	3	3	1	1	22.3	10.92	Nucleoli fibrillar center;Nucleoplasm				Nucleoli fibrillar center	Nucleoplasm
1549	High	Q9NX24	H/ACA ribonucleoprotein complex subunit 2 OS	NHP2	7	2	2	1	1	17.2	8.22	Nucleoplasm	Cytosol			Nucleoplasm	Cytosol
1550	High	O60832	H/ACA ribonucleoprotein complex subunit 4 OS	DKC1	58	7	7	1	1	57.6	9.42	Nucleoli fibrillar center	Nucleoplasm			Nucleoli fibrillar center;Nucleoplasm
1551	High	Q68CZ6	HAUS augmin-like complex subunit 3 OS	HAUS3	2	1	1	1	1	69.6	5.55	Microtubules;Mitochondria	Cytokinetic bridge;Mitotic spindle			Mitotic spindle	Cytokinetic bridge;Microtubules;Mitochondria		Cytokinetic bridge;Mitotic spindle		Cytokinetic bridge (biological definition);Mitotic spindle (biological definition)
1552	High	O94927	HAUS augmin-like complex subunit 5 OS	HAUS5	9	1	1	1	1	71.6	8.51
1553	High	Q99871	HAUS augmin-like complex subunit 7 OS	HAUS7	6	1	1	1	1	40.8	4.83	Centrosome;Cytosol;Plasma membrane	Nucleoli			Centrosome		Cytosol;Nucleoli;Plasma membrane
1554	High	Q9BT25	HAUS augmin-like complex subunit 8 OS	HAUS8	7	3	3	2	1	44.8	7.06
1555	High	O00165	HCLS1-associated protein X-1 OS	HAX1	83	10	10	1	1	31.6	4.92	Mitochondria				Mitochondria
1556	High	Q53T59	HCLS1-binding protein 3 OS	HS1BP3	4	1	1	1	1	42.8	5.01	Nucleoli	Cytosol				Cytosol;Nucleoli			Cytosol;Nucleoli
1557	High	Q9H583	HEAT repeat-containing protein 1 OS	HEATR1	78	18	18	1	1	242.2	6.54	Nucleoli fibrillar center	Mitochondria		Mitochondria;Nucleoli fibrillar center				Mitochondria;Nucleoli fibrillar center
1558	High	Q86Y56	HEAT repeat-containing protein 2 OS	HEATR2	11	5	5	1	1	93.5	6.42
1559	High	Q9P2D3	HEAT repeat-containing protein 5B OS	HEATR5B	12	4	4	5	1	224.2	7.17	Nuclear speckles	Cytosol				Cytosol;Nuclear speckles
1560	High	Q6AI08	HEAT repeat-containing protein 6 OS	HEATR6	5	1	1	1	1	128.7	7.03	Mitochondria					Mitochondria
1561	High	P48723	Heat shock 70 kDa protein 13 OS	HSPA13	2	2	2	1	1	51.9	5.76
1562	High	Q0VDF9	Heat shock 70 kDa protein 14 OS	HSPA14	36	7	7	1	1	54.8	5.59
1563	High	P08107	Heat shock 70 kDa protein 1A/1B OS	HSPA1A	739	31	34	1	1	70	5.66	Nucleoplasm;Vesicles	Cytosol				Cytosol;Nucleoplasm;Vesicles			Nucleoplasm
1564	High	P34932	Heat shock 70 kDa protein 4 OS	HSPA4	52	13	14	1	1	94.3	5.19	Cytosol;Nucleoplasm					Cytosol;Nucleoplasm		Cytosol;Nucleoplasm
1565	High	P11142	Heat shock cognate 71 kDa protein OS	HSPA8	838	18	29	1	1	70.9	5.52	Nucleoplasm	Vesicles				Nucleoplasm;Vesicles			Nucleoplasm
1566	High	Q00613	Heat shock factor protein 1 OS	HSF1	3	2	2	1	1	57.2	5.19	Nucleoplasm	Cytosol			Cytosol;Nucleoplasm
1567	High	Q92598	Heat shock protein 105 kDa OS	HSPH1	82	17	18	1	1	96.8	5.39	Cytosol	Nucleoplasm		Cytosol;Nucleoplasm					Cytosol;Nucleoplasm
1568	High	Q12931	Heat shock protein 75 kDa, mitochondrial OS	TRAP1	174	12	13	1	1	80.1	8.21	Mitochondria			Mitochondria
1569	High	P04792	Heat shock protein beta-1 OS	HSPB1	481	13	13	1	1	22.8	6.4	Cytosol;Plasma membrane			Cytosol;Plasma membrane
1570	High	P07900	Heat shock protein HSP 90-alpha OS	HSP90AA1	788	22	38	1	1	84.6	5.02	Cytosol			Cytosol				Cytosol
1571	High	P08238	Heat shock protein HSP 90-beta OS	HSP90AB1	1601	44	63	3	1	83.2	5.03	Cytosol				Cytosol
1572	High	P54652	Heat shock-related 70 kDa protein 2 OS	HSPA2	423	4	15	1	1	70	5.74	Vesicles	Nucleoplasm				Nucleoplasm;Vesicles			Nucleoplasm
1573	High	Q6ZRS2	Helicase SRCAP OS	SRCAP	4	3	3	1	1	343.3	5.96	Nucleoplasm	Golgi apparatus;Nuclear bodies			Nuclear bodies;Nucleoplasm		Golgi apparatus
1574	High	Q14527	Helicase-like transcription factor OS	HLTF	45	10	10	1	1	113.9	8.6	Nucleoplasm			Nucleoplasm
1575	High	Q9H910	Hematological and neurological expressed 1-like protein OS	HN1L	19	3	3	1	1	20.1	9.26
1576	High	P09601	Heme oxygenase 1 OS	HMOX1	29	9	9	1	1	32.8	8.25	Golgi apparatus;Plasma membrane						Golgi apparatus;Plasma membrane
1577	High	P30519	Heme oxygenase 2 OS	HMOX2	57	5	5	1	1	36	5.41	Cytosol;Vesicles					Cytosol;Vesicles		Vesicles
1578	High	P69905	Hemoglobin subunit alpha OS	HBA1	16	2	2	1	1	15.2	8.68
1579	High	P02042	Hemoglobin subunit delta OS	HBD	4	1	1	2	1	16	8.05
1580	High	Q7LGA3	Heparan sulfate 2-O-sulfotransferase 1 OS	HS2ST1	56	6	6	1	1	41.9	8.69	Mitochondria					Mitochondria		Mitochondria
1581	High	Q68CP4	Heparan-alpha-glucosaminide N-acetyltransferase OS	HGSNAT	2	1	1	1	1	73.2	8.4
1582	High	O14964	Hepatocyte growth factor-regulated tyrosine kinase substrate OS	HGS	9	3	3	1	1	86.1	6.16	Endosomes;Lysosomes	Cytosol		Endosomes	Cytosol;Lysosomes
1583	High	P51858	Hepatoma-derived growth factor OS	HDGF	70	10	10	1	1	26.8	4.73	Nucleoplasm			Nucleoplasm
1584	High	Q7Z4V5	Hepatoma-derived growth factor-related protein 2 OS	HDGFRP2	5	2	2	1	1	74.3	7.49
1585	High	Q30201	Hereditary hemochromatosis protein OS	HFE	7	2	2	3	1	40.1	6.6	Plasma membrane	Nucleoplasm			Plasma membrane	Nucleoplasm		Plasma membrane
1586	High	Q9UPZ3	Hermansky-Pudlak syndrome 5 protein OS	HPS5	5	2	2	1	1	127.4	5.54	Cytosol				Cytosol
1587	High	Q5SSJ5	Heterochromatin protein 1-binding protein 3 OS	HP1BP3	100	13	13	5	1	61.2	9.67	Nuclear speckles				Nuclear speckles
1588	High	Q99729	Heterogeneous nuclear ribonucleoprotein A/B OS	HNRNPAB	222	11	12	1	1	36.2	8.21	Nucleoplasm			Nucleoplasm
1589	High	Q13151	Heterogeneous nuclear ribonucleoprotein A0 OS	HNRNPA0	230	15	16	1	1	30.8	9.29	Nucleoplasm			Nucleoplasm				Nucleoplasm
1590	High	P09651	Heterogeneous nuclear ribonucleoprotein A1 OS	HNRNPA1	872	22	24	1	1	38.7	9.13	Nucleoplasm			Nucleoplasm
1591	High	P51991	Heterogeneous nuclear ribonucleoprotein A3 OS	HNRNPA3	943	27	28	2	1	39.6	9.01	Nucleoplasm			Nucleoplasm
1592	High	Q14103	Heterogeneous nuclear ribonucleoprotein D0 OS	HNRNPD	540	24	27	1	1	38.4	7.81	Nucleoplasm			Nucleoplasm
1593	High	O14979	Heterogeneous nuclear ribonucleoprotein D-like OS	HNRNPDL	219	7	10	1	1	46.4	9.57	Nucleoplasm			Nucleoplasm
1594	High	P52597	Heterogeneous nuclear ribonucleoprotein F OS	HNRNPF	117	4	6	1	1	45.6	5.58	Nucleoplasm			Nucleoplasm
1595	High	P31943	Heterogeneous nuclear ribonucleoprotein H OS	HNRNPH1	660	13	18	1	1	49.2	6.3	Nucleoplasm			Nucleoplasm				Nucleoplasm
1596	High	P55795	Heterogeneous nuclear ribonucleoprotein H2 OS	HNRNPH2	281	9	13	4	1	49.2	6.3	Nucleoplasm			Nucleoplasm				Nucleoplasm
1597	High	P31942	Heterogeneous nuclear ribonucleoprotein H3 OS	HNRNPH3	301	15	15	5	1	36.9	6.87	Nucleoplasm				Nucleoplasm
1598	High	P61978	Heterogeneous nuclear ribonucleoprotein K OS	HNRNPK	817	33	33	1	1	50.9	5.54	Nucleoplasm			Nucleoplasm
1599	High	P14866	Heterogeneous nuclear ribonucleoprotein L OS	HNRNPL	1172	27	28	1	1	64.1	8.22	Nucleoplasm			Nucleoplasm
1600	High	Q8WVV9	Heterogeneous nuclear ribonucleoprotein L-like OS	HNRNPLL	58	11	12	1	1	60	7.72	Nucleoplasm	Cytosol;Mitochondria				Cytosol;Mitochondria;Nucleoplasm		Nucleoplasm
1601	High	P52272	Heterogeneous nuclear ribonucleoprotein M OS	HNRNPM	1161	44	44	1	1	77.5	8.7	Nucleoplasm			Nucleoplasm
1602	High	O60506	Heterogeneous nuclear ribonucleoprotein Q OS	SYNCRIP	421	24	30	1	1	69.6	8.59	Nucleoplasm	Cytosol;Vesicles			Cytosol;Vesicles	Nucleoplasm		Nucleoplasm;Vesicles
1603	High	O43390	Heterogeneous nuclear ribonucleoprotein R OS	HNRNPR	264	18	24	1	1	70.9	8.13	Nucleoplasm			Nucleoplasm
1604	High	Q00839	Heterogeneous nuclear ribonucleoprotein U OS	HNRNPU	1128	43	43	1	1	90.5	6	Nucleoplasm			Nucleoplasm
1605	High	Q9BUJ2	Heterogeneous nuclear ribonucleoprotein U-like protein 1 OS	HNRNPUL1	60	12	12	1	1	95.7	6.92	Nucleoplasm			Nucleoplasm
1606	High	Q1KMD3	Heterogeneous nuclear ribonucleoprotein U-like protein 2 OS	HNRNPUL2	160	20	20	1	1	85.1	4.91	Nucleoplasm			Nucleoplasm
1607	High	P22626	Heterogeneous nuclear ribonucleoproteins A2/B1 OS	HNRNPA2B1	2083	31	33	1	1	37.4	8.95	Nucleoplasm			Nucleoplasm
1608	High	P07910	Heterogeneous nuclear ribonucleoproteins C1/C2 OS	HNRNPC	638	26	26	1	1	33.7	5.08	Nucleoplasm			Nucleoplasm
1609	High	P19367	Hexokinase-1 OS	HK1	50	16	17	2	1	102.4	6.8	Mitochondria				Mitochondria
1610	High	P52789	Hexokinase-2 OS	HK2	20	3	4	2	1	102.3	6.05	Cytosol;Mitochondria	Centrosome;Vesicles			Cytosol;Mitochondria		Centrosome;Vesicles
1611	High	Q9Y241	HIG1 domain family member 1A, mitochondrial OS	HIGD1A	9	1	1	1	1	10.1	9.79	Mitochondria	Nucleoplasm			Mitochondria	Nucleoplasm
1612	High	Q9BW72	HIG1 domain family member 2A, mitochondrial OS	HIGD2A	57	2	2	1	1	11.5	10.2	Mitochondria	Cytosol			Mitochondria	Cytosol
1613	High	Q13946	High affinity cAMP-specific 3',5'-cyclic phosphodiesterase 7A OS	PDE7A	34	1	1	1	1	55.5	7.5
1614	High	O60658	High affinity cAMP-specific and IBMX-insensitive 3',5'-cyclic phosphodiesterase 8A OS	PDE8A	4	2	2	3	1	93.2	6.11	Golgi apparatus					Golgi apparatus
1615	High	P30825	High affinity cationic amino acid transporter 1 OS	SLC7A1	24	2	2	1	1	67.6	5.43
1616	High	Q15651	High mobility group nucleosome-binding domain-containing protein 3 OS	HMGN3	48	2	2	1	1	10.7	9.66	Nucleoplasm	Cytosol			Nucleoplasm	Cytosol
1617	High	O00479	High mobility group nucleosome-binding domain-containing protein 4 OS	HMGN4	101	3	3	1	1	9.5	10.48	Nucleoplasm						Nucleoplasm
1618	High	P09429	High mobility group protein B1 OS	HMGB1	750	16	20	1	1	24.9	5.74	Nucleoplasm				Nucleoplasm			Nucleoplasm
1619	High	P26583	High mobility group protein B2 OS	HMGB2	226	6	10	1	1	24	7.81	Nucleoplasm	Nucleoli			Nucleoplasm	Nucleoli
1620	High	O15347	High mobility group protein B3 OS	HMGB3	92	10	10	1	1	23	8.37	Nucleoli;Nucleoplasm					Nucleoli;Nucleoplasm
1621	High	P17096	High mobility group protein HMG-I/HMG-Y OS	HMGA1	103	4	4	1	1	11.7	10.32	Nucleoplasm	Nucleoli				Nucleoli;Nucleoplasm		Nucleoli;Nucleoplasm
1622	High	P52926	High mobility group protein HMGI-C OS	HMGA2	44	1	1	1	1	11.8	10.62	Nucleoli;Nucleoli rim;Nucleoplasm				Nucleoli;Nucleoli rim;Nucleoplasm			Nucleoli;Nucleoli rim;Nucleoplasm
1623	High	P37235	Hippocalcin-like protein 1 OS	HPCAL1	7	1	1	1	1	22.3	5.35
1624	High	P35367	Histamine H1 receptor OS	HRH1	9	2	2	1	1	55.7	9.22	Plasma membrane	Cytosol			Plasma membrane	Cytosol
1625	High	P49773	Histidine triad nucleotide-binding protein 1 OS	HINT1	10	2	2	1	1	13.8	6.95	Cytosol	Nucleoplasm;Plasma membrane			Cytosol;Nucleoplasm;Plasma membrane
1626	High	Q9BX68	Histidine triad nucleotide-binding protein 2, mitochondrial OS	HINT2	24	5	5	1	1	17.2	9.16	Mitochondria			Mitochondria				Mitochondria
1627	High	Q9NQE9	Histidine triad nucleotide-binding protein 3 OS	HINT3	14	2	2	1	1	20.3	6.6	Mitochondria;Nucleoli	Cytosol				Cytosol;Mitochondria;Nucleoli
1628	High	P12081	Histidine--tRNA ligase, cytoplasmic OS	HARS	13	5	5	1	1	57.4	5.88	Cytosol			Cytosol
1629	High	O95251	Histone acetyltransferase KAT7 OS	KAT7	3	1	1	1	1	70.6	8.85	Nucleoplasm	Cytosol			Nucleoplasm	Cytosol
1630	High	Q09472	Histone acetyltransferase p300 OS	EP300	28	2	6	1	1	264	8.5	Nucleoplasm			Nucleoplasm
1631	High	O14929	Histone acetyltransferase type B catalytic subunit OS	HAT1	29	5	5	1	1	49.5	5.69	Nucleoplasm				Nucleoplasm
1632	High	Q13547	Histone deacetylase 1 OS	HDAC1	14	3	4	2	1	55.1	5.48	Nucleoplasm			Nucleoplasm
1633	High	Q92769	Histone deacetylase 2 OS	HDAC2	14	3	4	1	1	55.3	5.91	Nucleoplasm				Nucleoplasm
1634	High	Q9H0E3	Histone deacetylase complex subunit SAP130 OS	SAP130	6	1	1	1	1	110.3	9.83	Nuclear speckles				Nuclear speckles
1635	High	O00422	Histone deacetylase complex subunit SAP18 OS	SAP18	32	5	5	1	1	17.6	9.35	Nuclear bodies;Nucleoplasm	Cytosol			Cytosol;Nuclear bodies;Nucleoplasm
1636	High	P07305	Histone H1.0 OS	H1F0	270	6	6	1	1	20.9	10.84	Nuclear bodies;Nucleoplasm	Actin filaments;Golgi apparatus			Nuclear bodies;Nucleoplasm		Actin filaments;Golgi apparatus	Nucleoplasm
1637	High	P16402	Histone H1.3 OS	HIST1H1D	596	8	10	1	1	22.3	11.02
1638	High	P16401	Histone H1.5 OS	HIST1H1B	640	11	13	1	1	22.6	10.92	Nucleoplasm				Nucleoplasm
1639	High	Q92522	Histone H1x OS	H1FX	120	9	9	2	1	22.5	10.76	Nucleoli;Nucleoli rim;Nucleoplasm			Nucleoli;Nucleoli rim;Nucleoplasm
1640	High	Q5VVJ2	Histone H2A deubiquitinase MYSM1 OS	MYSM1	2	1	1	1	1	95	5.53	Nucleoplasm	Nucleoli			Nucleoli;Nucleoplasm			Nucleoli
1641	High	P04908	Histone H2A type 1-B/E OS	HIST1H2AB	1412	4	12	1	1	14.1	11.05	Nucleoplasm					Nucleoplasm		Nucleoplasm
1642	High	Q6FI13	Histone H2A type 2-A OS	HIST2H2AA3	1781	8	13	1	1	14.1	10.9	Nucleoplasm					Nucleoplasm		Nucleoplasm
1643	High	Q8IUE6	Histone H2A type 2-B OS	HIST2H2AB	746	2	9	1	1	14	10.89	Nucleoplasm				Nucleoplasm			Nucleoplasm
1644	High	P0C0S5	Histone H2A.Z OS	H2AFZ	639	7	9	1	1	13.5	10.58	Nucleoplasm				Nucleoplasm
1645	High	P16104	Histone H2AX OS	H2AFX	890	3	12	1	1	15.1	10.74	Nucleoplasm	Nuclear speckles			Nuclear speckles;Nucleoplasm			Nuclear speckles;Nucleoplasm
1646	High	O60814	Histone H2B type 1-K OS	HIST1H2BK	3103	1	12	1	1	13.9	10.32	Nucleoplasm	Cytosol				Cytosol;Nucleoplasm
1647	High	Q99880	Histone H2B type 1-L OS	HIST1H2BL	2945	1	11	2	1	13.9	10.32	Nucleoplasm	Cytosol				Cytosol;Nucleoplasm
1648	High	P68431	Histone H3.1 OS	HIST1H3A	865	4	10	5	1	15.4	11.12
1649	High	Q71DI3	Histone H3.2 OS	HIST2H3A	565	3	9	1	1	15.4	11.27
1650	High	P84243	Histone H3.3 OS	H3F3A	448	2	8	1	1	15.3	11.27	Nucleoplasm				Nucleoplasm
1651	High	P62805	Histone H4 OS	HIST1H4A	1902	21	21	5	1	11.4	11.36
1652	High	Q9UPP1	Histone lysine demethylase PHF8 OS	PHF8	10	3	3	1	1	117.8	8.72	Nucleoplasm				Nucleoplasm
1653	High	Q86X55	Histone-arginine methyltransferase CARM1 OS	CARM1	5	2	2	2	1	65.8	6.73	Nucleoplasm			Nucleoplasm
1654	High	Q09028	Histone-binding protein RBBP4 OS	RBBP4	37	4	8	1	1	47.6	4.89	Nucleoplasm			Nucleoplasm				Nucleoplasm
1655	High	Q16576	Histone-binding protein RBBP7 OS	RBBP7	16	1	5	1	1	47.8	5.05	Nucleoplasm			Nucleoplasm				Nucleoplasm
1656	High	Q03164	Histone-lysine N-methyltransferase 2A OS	KMT2A	40	10	10	1	1	431.5	9.09	Nucleoplasm	Cytosol			Nucleoplasm	Cytosol
1657	High	Q8NEZ4	Histone-lysine N-methyltransferase 2C OS	KMT2C	6	2	2	1	1	541	6.49	Nucleoplasm					Nucleoplasm		Nucleoplasm
1658	High	O14686	Histone-lysine N-methyltransferase 2D OS	KMT2D	3	1	1	1	1	593	5.58	Cytosol;Plasma membrane	Nucleoplasm				Cytosol;Nucleoplasm;Plasma membrane
1659	High	Q9H9B1	Histone-lysine N-methyltransferase EHMT1 OS	EHMT1	5	2	2	1	1	141.4	5.76	Nuclear bodies;Nucleoplasm				Nuclear bodies;Nucleoplasm			Nuclear bodies
1660	High	Q15910	Histone-lysine N-methyltransferase EZH2 OS	EZH2	2	1	1	1	1	85.3	7.02	Nucleoplasm				Nucleoplasm
1661	High	O96028	Histone-lysine N-methyltransferase NSD2 OS	WHSC1	12	3	3	1	1	152.2	8.69
1662	High	O15047	Histone-lysine N-methyltransferase SETD1A OS	SETD1A	2	1	1	3	1	185.9	5.14	Nuclear speckles				Nuclear speckles			Nuclear speckles
1663	High	Q9H5I1	Histone-lysine N-methyltransferase SUV39H2 OS	SUV39H2	5	1	1	1	1	46.7	8.19	Mitochondria					Mitochondria
1664	High	Q4FZB7	Histone-lysine N-methyltransferase SUV420H1 OS	SUV420H1	6	2	2	1	1	99.1	8.78
1665	High	O43719	HIV Tat-specific factor 1 OS	HTATSF1	14	3	3	1	1	85.8	4.4	Nucleoplasm			Nucleoplasm
1666	High	Q09160	HLA class I histocompatibility antigen, A-80 alpha chain OS	HLA-A	316	10	15	5	1	40.8	6.3	Plasma membrane	Golgi apparatus			Plasma membrane	Golgi apparatus
1667	High	P17693	HLA class I histocompatibility antigen, alpha chain G OS	HLA-G	44	1	2	1	1	38.2	5.69
1668	High	P30487	HLA class I histocompatibility antigen, B-49 alpha chain OS	HLA-B	255	5	14	2	1	40.6	6.47
1669	High	Q31612	HLA class I histocompatibility antigen, B-73 alpha chain OS	HLA-B	151	0	5	1	1	40.4	6.24
1670	High	Q29718	HLA class I histocompatibility antigen, B-82 alpha chain OS	HLA-B	170	1	11	4	1	40.4	6
1671	High	Q95604	HLA class I histocompatibility antigen, Cw-17 alpha chain OS	HLA-C	182	0	7	2	1	41.2	6.8
1672	High	Q29963	HLA class I histocompatibility antigen, Cw-6 alpha chain OS	HLA-C	249	2	12	2	1	40.9	6
1673	High	Q8WY36	HMG box transcription factor BBX OS	BBX	14	2	2	1	1	105.1	8.79	Nucleoplasm	Cytosol		Cytosol;Nucleoplasm
1674	High	Q9UGU5	HMG domain-containing protein 4 OS	HMGXB4	5	2	2	1	1	65.7	9.32	Nucleoplasm					Nucleoplasm
1675	High	P39880	Homeobox protein cut-like 1 OS	CUX1	24	5	5	1	1	164.1	5.9	Golgi apparatus;Nucleoplasm				Golgi apparatus;Nucleoplasm
1676	High	Q15583	Homeobox protein TGIF1 OS	TGIF1	10	2	2	1	1	43	8.92	Nucleoplasm				Nucleoplasm
1677	High	Q15011	Homocysteine-responsive endoplasmic reticulum-resident ubiquitin-like domain member 1 protein OS	HERPUD1	6	1	1	1	1	43.7	5.25	Cytosol;Plasma membrane						Cytosol;Plasma membrane
1678	High	P51610	Host cell factor 1 OS	HCFC1	157	25	25	1	1	208.6	7.46	Mitochondria	Nucleoplasm			Nucleoplasm	Mitochondria
1679	High	P50502	Hsc70-interacting protein OS	ST13	9	5	5	1	1	41.3	5.27	Cytosol			Cytosol
1680	High	Q9NZL4	Hsp70-binding protein 1 OS	HSPBP1	4	1	1	4	1	39.4	5.21	Cytosol	Centrosome;Vesicles				Centrosome;Cytosol;Vesicles		Vesicles
1681	High	Q16543	Hsp90 co-chaperone Cdc37 OS	CDC37	33	8	8	1	1	44.4	5.25	Cytosol				Cytosol
1682	High	O00291	Huntingtin-interacting protein 1 OS	HIP1	7	2	2	1	1	116.1	5.3	Vesicles				Vesicles
1683	High	O75146	Huntingtin-interacting protein 1-related protein OS	HIP1R	9	3	3	1	1	119.3	6.67	Cytosol;Plasma membrane	Vesicles			Cytosol;Vesicles	Plasma membrane
1684	High	Q16836	Hydroxyacyl-coenzyme A dehydrogenase, mitochondrial OS	HADH	113	10	10	1	1	34.3	8.85	Mitochondria				Mitochondria			Mitochondria
1685	High	P86397	Hydroxyacyl-thioester dehydratase type 2, mitochondrial OS	RPP14	2	1	1	1	1	18.5	8.92	Cytosol;Nucleoplasm					Cytosol;Nucleoplasm
1686	High	P35914	Hydroxymethylglutaryl-CoA lyase, mitochondrial OS	HMGCL	2	1	1	1	1	34.3	8.54
1687	High	Q6YN16	Hydroxysteroid dehydrogenase-like protein 2 OS	HSDL2	26	5	5	1	1	45.4	7.99	Mitochondria			Mitochondria
1688	High	P00492	Hypoxanthine-guanine phosphoribosyltransferase OS	HPRT1	13	5	5	1	1	24.6	6.68	Cytosol				Cytosol
1689	High	Q9Y4L1	Hypoxia up-regulated protein 1 OS	HYOU1	214	28	28	1	1	111.3	5.22
1690	High	Q9Y5U9	Immediate early response 3-interacting protein 1 OS	IER3IP1	29	3	3	1	1	9	8.22	Endoplasmic reticulum				Endoplasmic reticulum
1691	High	O75054	Immunoglobulin superfamily member 3 OS	IGSF3	29	6	6	2	1	135.1	6.07	Nucleoplasm	Cytosol				Cytosol;Nucleoplasm
1692	High	Q969P0	Immunoglobulin superfamily member 8 OS	IGSF8	15	4	4	1	1	65	8	Vesicles				Vesicles
1693	High	P52292	Importin subunit alpha-1 OS	KPNA2	129	15	15	1	1	57.8	5.4	Nucleoplasm	Cytosol		Nucleoplasm	Cytosol			Nucleoplasm
1694	High	O00629	Importin subunit alpha-3 OS	KPNA4	33	7	9	1	1	57.9	4.96	Nucleoplasm			Nucleoplasm
1695	High	O00505	Importin subunit alpha-4 OS	KPNA3	10	1	3	1	1	57.8	4.94	Cytosol;Nucleoplasm					Cytosol;Nucleoplasm
1696	High	P52294	Importin subunit alpha-5 OS	KPNA1	23	2	4	1	1	60.2	5.01	Nucleoplasm	Cytosol		Cytosol;Nucleoplasm
1697	High	O60684	Importin subunit alpha-7 OS	KPNA6	42	7	9	1	1	60	4.98	Cytosol	Nucleoplasm				Cytosol;Nucleoplasm
1698	High	Q14974	Importin subunit beta-1 OS	KPNB1	163	17	17	1	1	97.1	4.78	Nuclear membrane	Cytosol;Nucleoplasm		Cytosol;Nuclear membrane;Nucleoplasm				Cytosol;Nuclear membrane
1699	High	Q9UI26	Importin-11 OS	IPO11	25	6	6	2	1	112.5	5.25	Nucleoplasm	Cytosol			Cytosol;Nucleoplasm
1700	High	O94829	Importin-13 OS	IPO13	8	1	1	1	1	108.1	5.3
1701	High	Q8TEX9	Importin-4 OS	IPO4	54	13	13	2	1	118.6	4.96	Cytosol					Cytosol		Cytosol
1702	High	O00410	Importin-5 OS	IPO5	134	28	28	1	1	123.6	4.94	Cytosol;Nucleoplasm				Cytosol;Nucleoplasm
1703	High	O95373	Importin-7 OS	IPO7	43	10	10	1	1	119.4	4.82	Cytosol;Nucleoplasm				Cytosol;Nucleoplasm
1704	High	Q96P70	Importin-9 OS	IPO9	10	3	3	3	1	115.9	4.81	Cytosol	Vesicles				Cytosol;Vesicles
1705	High	Q3SXM5	Inactive hydroxysteroid dehydrogenase-like protein 1 OS	HSDL1	22	5	5	1	1	37	8.72	Mitochondria	Intermediate filaments;Vesicles			Mitochondria		Intermediate filaments;Vesicles	Intermediate filaments
1706	High	Q6PJF5	Inactive rhomboid protein 2 OS	RHBDF2	37	7	7	1	1	96.6	8.82
1707	High	Q13308	Inactive tyrosine-protein kinase 7 OS	PTK7	40	10	10	1	1	118.3	7.09
1708	High	Q70EL1	Inactive ubiquitin carboxyl-terminal hydrolase 54 OS	USP54	2	1	1	1	1	187.3	7.28	Mitochondria					Mitochondria
1709	High	Q9P2D0	Inhibitor of Bruton tyrosine kinase OS	IBTK	2	1	1	1	1	150.4	7.71	Nucleoplasm				Nucleoplasm
1710	High	Q70UQ0	Inhibitor of nuclear factor kappa-B kinase-interacting protein OS	IKBIP	97	12	12	2	1	39.3	9.17	Endoplasmic reticulum			Endoplasmic reticulum
1711	High	Q9NQS7	Inner centromere protein OS	INCENP	38	10	10	1	1	105.4	9.44	Kinetochore;Nuclear bodies	Midbody;Nucleoplasm			Kinetochore;Midbody;Nuclear bodies;Nucleoplasm			Kinetochore;Midbody;Nuclear bodies;Nucleoplasm		Kinetochore (biological definition);Midbody (biological definition)
1712	High	Q9Y2U8	Inner nuclear membrane protein Man1 OS	LEMD3	100	19	19	1	1	99.9	7.55	Nuclear membrane				Nuclear membrane
1713	High	Q9H2U2	Inorganic pyrophosphatase 2, mitochondrial OS	PPA2	19	4	4	1	1	37.9	7.39	Mitochondria					Mitochondria		Mitochondria
1714	High	Q15181	Inorganic pyrophosphatase OS	PPA1	8	2	2	1	1	32.6	5.86	Vesicles				Vesicles
1715	High	Q9BY32	Inosine triphosphate pyrophosphatase OS	ITPA	7	2	2	1	1	21.4	5.66	Cytosol;Nucleoplasm				Cytosol;Nucleoplasm			Nucleoplasm
1716	High	P12268	Inosine-5'-monophosphate dehydrogenase 2 OS	IMPDH2	207	13	13	1	1	55.8	6.9	Cytosol	Rods & Rings			Cytosol;Rods & Rings			Cytosol;Rods & Rings
1717	High	Q14643	Inositol 1,4,5-trisphosphate receptor type 1 OS	ITPR1	32	5	7	1	1	313.7	6.04	Vesicles					Vesicles		Vesicles
1718	High	Q14571	Inositol 1,4,5-trisphosphate receptor type 2 OS	ITPR2	78	15	17	1	1	307.9	6.43	Endoplasmic reticulum	Nucleoplasm			Endoplasmic reticulum		Nucleoplasm
1719	High	Q14573	Inositol 1,4,5-trisphosphate receptor type 3 OS	ITPR3	43	11	12	1	1	303.9	6.48	Vesicles						Vesicles	Vesicles
1720	High	Q9NX62	Inositol monophosphatase 3 OS	IMPAD1	13	2	2	1	1	38.7	6.86	Golgi apparatus	Cytosol;Nucleoplasm			Golgi apparatus	Cytosol;Nucleoplasm
1721	High	Q01968	Inositol polyphosphate 5-phosphatase OCRL-1 OS	OCRL	22	6	6	1	1	104.1	6.55	Cytosol	Centriolar satellite;Microtubules				Centriolar satellite;Cytosol;Microtubules
1722	High	Q9NPH2	Inositol-3-phosphate synthase 1 OS	ISYNA1	22	4	4	2	1	61	5.76	Nucleoplasm	Cytosol				Cytosol;Nucleoplasm
1723	High	P06213	Insulin receptor OS	INSR	10	2	2	1	1	156.2	6.2	Vesicles	Plasma membrane			Plasma membrane	Vesicles
1724	High	P08069	Insulin-like growth factor 1 receptor OS	IGF1R	29	8	8	1	1	154.7	5.8
1725	High	Q9NZI8	Insulin-like growth factor 2 mRNA-binding protein 1 OS	IGF2BP1	300	19	21	5	1	63.4	9.2	Cytosol				Cytosol
1726	High	Q9Y6M1	Insulin-like growth factor 2 mRNA-binding protein 2 OS	IGF2BP2	129	4	6	1	1	66.1	8.46	Cytosol			Cytosol
1727	High	O00425	Insulin-like growth factor 2 mRNA-binding protein 3 OS	IGF2BP3	313	18	21	1	1	63.7	8.87	Cytosol				Cytosol
1728	High	Q9Y287	Integral membrane protein 2B OS	ITM2B	2	1	1	1	1	30.3	5.14	Golgi apparatus;Vesicles			Golgi apparatus;Vesicles
1729	High	Q86V85	Integral membrane protein GPR180 OS	GPR180	7	1	1	1	1	49.4	7.39	Vesicles					Vesicles
1730	High	Q8N201	Integrator complex subunit 1 OS	INTS1	36	12	12	1	1	244.1	6.13	Nucleoplasm					Nucleoplasm
1731	High	Q9NVR2	Integrator complex subunit 10 OS	INTS10	2	2	2	2	1	82.2	7.44	Cytosol	Nucleoplasm				Cytosol;Nucleoplasm
1732	High	Q96CB8	Integrator complex subunit 12 OS	INTS12	4	2	2	1	1	48.8	9.69	Cytosol;Nucleoplasm	Nuclear bodies;Plasma membrane			Nuclear bodies;Nucleoplasm		Cytosol;Plasma membrane
1733	High	Q9H0H0	Integrator complex subunit 2 OS	INTS2	20	5	5	9	1	134.2	6.05
1734	High	Q68E01	Integrator complex subunit 3 OS	INTS3	14	3	3	1	1	118	5.8	Nucleoli	Nucleoplasm			Nucleoplasm	Nucleoli
1735	High	Q96HW7	Integrator complex subunit 4 OS	INTS4	6	3	3	16	1	108.1	6.44	Nucleoli rim				Nucleoli rim
1736	High	Q9UL03	Integrator complex subunit 6 OS	INTS6	11	2	2	5	1	100.3	8.62	Nucleoplasm	Actin filaments			Nucleoplasm	Actin filaments
1737	High	Q9NVH2	Integrator complex subunit 7 OS	INTS7	8	2	2	1	1	106.8	8.02	Nuclear bodies				Nuclear bodies			Nuclear bodies
1738	High	Q9NV88	Integrator complex subunit 9 OS	INTS9	6	1	1	1	1	73.8	6.33	Nucleoplasm			Nucleoplasm				Nucleoplasm
1739	High	P17301	Integrin alpha-2 OS	ITGA2	271	29	29	2	1	129.2	5.31	Nucleoplasm	Cytosol				Cytosol;Nucleoplasm		Cytosol;Nucleoplasm
1740	High	P26006	Integrin alpha-3 OS	ITGA3	85	13	13	1	1	116.5	6.77	Plasma membrane				Plasma membrane			Plasma membrane
1741	High	P08648	Integrin alpha-5 OS	ITGA5	82	13	13	1	1	114.5	5.77
1742	High	P23229	Integrin alpha-6 OS	ITGA6	108	20	20	1	1	126.5	6.61
1743	High	P06756	Integrin alpha-V OS	ITGAV	117	19	19	1	1	116	5.68	Cytosol;Focal adhesion sites				Focal adhesion sites		Cytosol
1744	High	P05556	Integrin beta-1 OS	ITGB1	989	32	32	1	1	88.4	5.39	Focal adhesion sites;Plasma membrane	Endoplasmic reticulum			Focal adhesion sites;Plasma membrane	Endoplasmic reticulum
1745	High	P16144	Integrin beta-4 OS	ITGB4	8	4	4	1	1	202	6.09	Cell Junctions;Plasma membrane				Cell Junctions;Plasma membrane
1746	High	P18084	Integrin beta-5 OS	ITGB5	65	11	11	1	1	88	6.06	Mitochondria;Plasma membrane					Plasma membrane	Mitochondria	Mitochondria
1747	High	Q969R8	Integrin-alpha FG-GAP repeat-containing protein 2 OS	ITFG2	2	1	1	1	1	49.3	5.22	Endoplasmic reticulum;Nucleoplasm	Cytokinetic bridge				Cytokinetic bridge;Endoplasmic reticulum;Nucleoplasm		Cytokinetic bridge		Cytokinetic bridge (biological definition)
1748	High	Q9H0C8	Integrin-linked kinase-associated serine/threonine phosphatase 2C OS	ILKAP	16	5	5	1	1	42.9	7.09	Nucleoplasm				Nucleoplasm
1749	High	Q13418	Integrin-linked protein kinase OS	ILK	18	4	4	1	1	51.4	8.07	Focal adhesion sites;Plasma membrane	Nucleoplasm			Focal adhesion sites;Plasma membrane		Nucleoplasm	Nucleoplasm
1750	High	P05362	Intercellular adhesion molecule 1 OS	ICAM1	177	15	15	1	1	57.8	7.99	Cytosol;Plasma membrane					Cytosol;Plasma membrane		Plasma membrane
1751	High	Q9UMF0	Intercellular adhesion molecule 5 OS	ICAM5	13	3	3	2	1	97.1	5.95
1752	High	Q8IU81	Interferon regulatory factor 2-binding protein 1 OS	IRF2BP1	13	2	3	1	1	61.6	8.18	Nucleoplasm				Nucleoplasm
1753	High	Q7Z5L9	Interferon regulatory factor 2-binding protein 2 OS	IRF2BP2	11	2	3	1	1	61	8.69	Nucleoplasm			Nucleoplasm
1754	High	Q9H1B7	Interferon regulatory factor 2-binding protein-like OS	IRF2BPL	67	11	12	1	1	82.6	8.24	Nucleoplasm			Nucleoplasm
1755	High	Q13325	Interferon-induced protein with tetratricopeptide repeats 5 OS	IFIT5	3	1	1	1	1	55.8	7.4	Plasma membrane				Plasma membrane
1756	High	Q01628	Interferon-induced transmembrane protein 3 OS	IFITM3	8	1	1	1	1	14.6	7.01
1757	High	P19525	Interferon-induced, double-stranded RNA-activated protein kinase OS	EIF2AK2	50	7	7	1	1	62.1	8.4	Cytosol			Cytosol
1758	High	O75569	Interferon-inducible double-stranded RNA-dependent protein kinase activator A OS	PRKRA	8	4	4	1	1	34.4	8.41	Cytosol	Nucleoplasm			Cytosol;Nucleoplasm
1759	High	Q9H9L3	Interferon-stimulated 20 kDa exonuclease-like 2 OS	ISG20L2	14	3	3	1	1	39.1	9.94	Nucleoplasm					Nucleoplasm
1760	High	Q12905	Interleukin enhancer-binding factor 2 OS	ILF2	215	23	23	3	1	43	5.26	Nucleoplasm				Nucleoplasm			Nucleoplasm
1761	High	Q12906	Interleukin enhancer-binding factor 3 OS	ILF3	598	33	38	3	1	95.3	8.76	Mitochondria;Nucleoli;Nucleoplasm			Nucleoplasm	Mitochondria;Nucleoli			Mitochondria;Nucleoli;Nucleoplasm	Mitochondria;Nucleoli;Nucleoplasm
1762	High	P78552	Interleukin-13 receptor subunit alpha-1 OS	IL13RA1	2	1	1	2	1	48.7	6.01	Vesicles	Nucleoplasm				Nucleoplasm;Vesicles
1763	High	P40189	Interleukin-6 receptor subunit beta OS	IL6ST	25	6	6	3	1	103.5	5.95	Plasma membrane	Golgi apparatus	Predicted to be secreted		Golgi apparatus;Plasma membrane
1764	High	Q15811	Intersectin-1 OS	ITSN1	9	2	2	1	1	195.3	7.77	Plasma membrane				Plasma membrane
1765	High	Q9NZM3	Intersectin-2 OS	ITSN2	10	3	3	1	1	193.3	8.12	Plasma membrane;Vesicles					Vesicles	Plasma membrane
1766	High	Q5JVS0	Intracellular hyaluronan-binding protein 4 OS	HABP4	2	1	1	1	1	45.8	7.46	Nucleoplasm	Cytosol;Golgi apparatus			Cytosol;Nucleoplasm	Golgi apparatus
1767	High	Q9BW83	Intraflagellar transport protein 27 homolog OS	IFT27	3	1	1	1	1	20.5	5.41	Mitochondria;Nucleoplasm					Mitochondria;Nucleoplasm		Mitochondria
1768	High	O60306	Intron-binding protein aquarius OS	AQR	38	10	10	3	1	171.2	6.37	Nucleoplasm			Nucleoplasm				Nucleoplasm
1769	High	Q27J81	Inverted formin-2 OS	INF2	41	11	11	1	1	135.5	5.38	Endoplasmic reticulum	Nuclear bodies				Endoplasmic reticulum;Nuclear bodies
1770	High	Q6DN90	IQ motif and SEC7 domain-containing protein 1 OS	IQSEC1	2	1	1	1	1	108.2	6.93	Nucleoli;Nucleoli rim;Vesicles				Nucleoli;Nucleoli rim	Vesicles
1771	High	Q96CN7	Isochorismatase domain-containing protein 1 OS	ISOC1	4	3	3	1	1	32.2	7.39	Endoplasmic reticulum;Vesicles					Endoplasmic reticulum;Vesicles		Endoplasmic reticulum;Vesicles
1772	High	Q96AB3	Isochorismatase domain-containing protein 2, mitochondrial OS	ISOC2	4	1	1	1	1	22.3	7.77	Mitochondria	Cytosol				Cytosol;Mitochondria
1773	High	P50213	Isocitrate dehydrogenase [NAD] subunit alpha, mitochondrial OS	IDH3A	24	7	7	2	1	39.6	6.92	Mitochondria			Mitochondria				Mitochondria
1774	High	O43837	Isocitrate dehydrogenase [NAD] subunit beta, mitochondrial OS	IDH3B	4	1	1	1	1	42.2	8.46	Mitochondria			Mitochondria				Mitochondria
1775	High	O75874	Isocitrate dehydrogenase [NADP] cytoplasmic OS	IDH1	17	5	5	1	1	46.6	7.01	Cytosol;Nuclear bodies				Cytosol		Nuclear bodies	Nuclear bodies
1776	High	P48735	Isocitrate dehydrogenase [NADP], mitochondrial OS	IDH2	51	13	13	1	1	50.9	8.69	Mitochondria				Mitochondria
1777	High	P01116-2	Isoform 2B of GTPase KRas OS	KRAS	131	2	11	1	1	21.4	8.12
1778	High	P41252	Isoleucine--tRNA ligase, cytoplasmic OS	IARS	23	11	11	3	1	144.4	6.15	Cytosol;Nucleoplasm				Cytosol		Nucleoplasm	Cytosol;Nucleoplasm
1779	High	Q9NSE4	Isoleucine--tRNA ligase, mitochondrial OS	IARS2	35	10	10	1	1	113.7	7.2	Mitochondria			Mitochondria				Mitochondria
1780	High	P26440	Isovaleryl-CoA dehydrogenase, mitochondrial OS	IVD	3	1	1	1	1	46.3	8.19	Mitochondria	Nucleoplasm			Mitochondria	Nucleoplasm		Mitochondria
1781	High	P53990	IST1 homolog OS	IST1	25	4	4	1	1	39.7	5.35	Vesicles				Vesicles
1782	High	Q9P055	JNK1/MAPK8-associated membrane protein OS	JKAMP	7	1	1	1	1	36.7	7.93	Vesicles	Nucleoplasm				Nucleoplasm;Vesicles
1783	High	P14923	Junction plakoglobin OS	JUP	90	12	14	1	1	81.7	6.14	Cell Junctions;Plasma membrane	Vesicles		Cell Junctions	Plasma membrane	Vesicles
1784	High	Q9Y624	Junctional adhesion molecule A OS	F11R	32	7	7	1	1	32.6	7.9	Microtubules	Cell Junctions			Cell Junctions	Microtubules
1785	High	Q9BX67	Junctional adhesion molecule C OS	JAM3	16	3	3	1	1	35	7.59	Golgi apparatus		Predicted to be secreted	Golgi apparatus
1786	High	Q9P2N6	KAT8 regulatory NSL complex subunit 3 OS	KANSL3	4	2	2	1	1	95.9	9.39	Nucleoplasm	Vesicles			Nucleoplasm		Vesicles	Nucleoplasm;Vesicles
1787	High	Q7Z4H8	KDEL motif-containing protein 2 OS	KDELC2	3	2	2	1	1	58.5	8.24	Nucleoplasm	Vesicles				Nucleoplasm;Vesicles
1788	High	Q8IXQ5	Kelch-like protein 7 OS	KLHL7	3	1	1	2	1	65.9	6.48	Cytosol;Nucleoplasm	Plasma membrane		Cytosol;Nucleoplasm		Plasma membrane
1789	High	P13645	Keratin, type I cytoskeletal 10 OS	KRT10	100	8	12	13	1	58.8	5.21
1790	High	P02533	Keratin, type I cytoskeletal 14 OS	KRT14	48	1	7	10	1	51.5	5.16	Intermediate filaments			Intermediate filaments				Intermediate filaments
1791	High	P08779	Keratin, type I cytoskeletal 16 OS	KRT16	54	3	9	1	1	51.2	5.05	Intermediate filaments					Intermediate filaments		Intermediate filaments
1792	High	P05783	Keratin, type I cytoskeletal 18 OS	KRT18	990	35	36	2	1	48	5.45	Cytosol				Cytosol
1793	High	P35527	Keratin, type I cytoskeletal 9 OS	KRT9	79	12	12	3	1	62	5.24
1794	High	P04264	Keratin, type II cytoskeletal 1 OS	KRT1	244	20	22	13	1	66	8.12
1795	High	Q7Z794	Keratin, type II cytoskeletal 1b OS	KRT77	79	1	4	12	1	61.9	5.99	Nuclear membrane;Plasma membrane					Nuclear membrane;Plasma membrane
1796	High	P35908	Keratin, type II cytoskeletal 2 epidermal OS	KRT2	127	12	20	2	1	65.4	8	Cytosol;Intermediate filaments	Golgi apparatus				Cytosol;Golgi apparatus;Intermediate filaments
1797	High	P13647	Keratin, type II cytoskeletal 5 OS	KRT5	84	1	8	4	1	62.3	7.74	Intermediate filaments					Intermediate filaments		Intermediate filaments
1798	High	P02538	Keratin, type II cytoskeletal 6A OS	KRT6A	102	4	14	9	1	60	8	Intermediate filaments			Intermediate filaments				Intermediate filaments
1799	High	P05787	Keratin, type II cytoskeletal 8 OS	KRT8	1160	41	49	7	1	53.7	5.59	Intermediate filaments				Intermediate filaments
1800	High	Q07666	KH domain-containing, RNA-binding, signal transduction-associated protein 1 OS	KHDRBS1	189	9	9	1	1	48.2	8.66	Nucleoplasm			Nucleoplasm
1801	High	Q5SVS4	Kidney mitochondrial carrier protein 1 OS	SLC25A30	2	1	1	2	1	32.5	9.44	Nucleoplasm					Nucleoplasm
1802	High	Q96EK5	KIF1-binding protein OS	KIAA1279	9	2	2	1	1	71.8	5.49
1803	High	Q96J84	Kin of IRRE-like protein 1 OS	KIRREL	13	3	3	1	1	83.5	5.73
1804	High	Q9ULH0	Kinase D-interacting substrate of 220 kDa OS	KIDINS220	26	8	8	1	1	196.4	6.62	Nucleoplasm					Nucleoplasm
1805	High	Q86UP2	Kinectin OS	KTN1	1126	77	77	1	1	156.2	5.64	Endoplasmic reticulum			Endoplasmic reticulum
1806	High	Q07866	Kinesin light chain 1 OS	KLC1	8	2	3	1	1	65.3	6.2	Plasma membrane	Cytosol;Nucleoplasm					Cytosol;Nucleoplasm;Plasma membrane
1807	High	Q9H0B6	Kinesin light chain 2 OS	KLC2	10	3	4	1	1	68.9	7.15	Cytosol;Plasma membrane	Mitochondria;Nucleoplasm		Cytosol;Plasma membrane		Mitochondria;Nucleoplasm
1808	High	P33176	Kinesin-1 heavy chain OS	KIF5B	147	29	29	1	1	109.6	6.51	Centriolar satellite;Cytosol			Cytosol	Centriolar satellite
1809	High	P52732	Kinesin-like protein KIF11 OS	KIF11	9	5	5	1	1	119.1	5.64	Cytosol	Mitotic spindle			Cytosol;Mitotic spindle			Cytosol		Mitotic spindle (biological definition)
1810	High	Q8NI77	Kinesin-like protein KIF18A OS	KIF18A	3	1	1	1	1	102.2	8.91	Cytokinetic bridge;Microtubules				Cytokinetic bridge;Microtubules			Cytokinetic bridge		Cytokinetic bridge (biological definition)
1811	High	Q86Y91	Kinesin-like protein KIF18B OS	KIF18B	6	1	1	1	1	94.2	8.79	Microtubule ends;Nucleoplasm	Cytosol;Nuclear bodies			Cytosol;Microtubule ends;Nucleoplasm	Nuclear bodies		Nuclear bodies
1812	High	Q12756	Kinesin-like protein KIF1A OS	KIF1A	3	2	2	1	1	190.9	6.21	Centriolar satellite;Cytosol					Centriolar satellite;Cytosol
1813	High	O95235	Kinesin-like protein KIF20A OS	KIF20A	7	3	3	1	1	100.2	6.92	Cleavage furrow;Nucleoplasm	Cytokinetic bridge		Nucleoplasm	Cleavage furrow	Cytokinetic bridge		Cleavage furrow;Cytokinetic bridge		Cleavage furrow (biological definition);Cytokinetic bridge (biological definition)
1814	High	Q7Z4S6	Kinesin-like protein KIF21A OS	KIF21A	3	2	2	1	1	187.1	6.42	Plasma membrane	Cytosol		Cytosol;Plasma membrane
1815	High	Q14807	Kinesin-like protein KIF22 OS	KIF22	20	8	8	1	1	73.2	9.45	Nuclear speckles				Nuclear speckles
1816	High	Q02241	Kinesin-like protein KIF23 OS	KIF23	20	7	7	1	1	110	8.51	Nucleoplasm	Midbody ring;Mitotic spindle		Nucleoplasm	Midbody ring;Mitotic spindle			Midbody ring;Mitotic spindle;Nucleoplasm		Midbody ring (biological definition);Mitotic spindle (biological definition)
1817	High	O00139	Kinesin-like protein KIF2A OS	KIF2A	46	9	11	1	1	79.9	6.68	Centrosome;Nucleoli;Nucleoplasm			Centrosome;Nucleoli;Nucleoplasm					Nucleoplasm
1818	High	Q99661	Kinesin-like protein KIF2C OS	KIF2C	73	13	15	1	1	81.3	7.83	Centrosome;Nucleoplasm	Midbody			Centrosome;Nucleoplasm	Midbody		Midbody;Nucleoplasm		Midbody (biological definition)
1819	High	Q9Y496	Kinesin-like protein KIF3A OS	KIF3A	4	1	1	1	1	80	6.54	Cytosol;Intermediate filaments;Nucleoplasm					Cytosol;Intermediate filaments;Nucleoplasm
1820	High	O15066	Kinesin-like protein KIF3B OS	KIF3B	4	1	1	1	1	85.1	7.69	Nucleoplasm	Golgi apparatus;Nucleoli					Golgi apparatus;Nucleoli;Nucleoplasm
1821	High	Q9BW19	Kinesin-like protein KIFC1 OS	KIFC1	44	8	8	1	1	73.7	8.98	Centrosome					Centrosome
1822	High	Q9BVG8	Kinesin-like protein KIFC3 OS	KIFC3	4	1	1	1	1	92.7	7.69
1823	High	O14777	Kinetochore protein NDC80 homolog OS	NDC80	6	1	1	1	1	73.9	5.6	Nucleoplasm	Centrosome			Nucleoplasm	Centrosome
1824	High	Q8NBT2	Kinetochore protein Spc24 OS	SPC24	3	1	1	1	1	22.5	4.7	Nucleoplasm	Nucleoli			Nucleoli;Nucleoplasm			Nucleoli;Nucleoplasm
1825	High	Q9HBM1	Kinetochore protein Spc25 OS	SPC25	2	1	1	1	1	26.1	8	Cytosol			Cytosol
1826	High	Q63ZY3	KN motif and ankyrin repeat domain-containing protein 2 OS	KANK2	7	5	5	1	1	91.1	5.63
1827	High	Q13601	KRR1 small subunit processome component homolog OS	KRR1	23	6	6	14	1	43.6	9.77	Nucleoli;Nucleoli rim	Mitotic chromosome;Nucleoplasm		Nucleoli;Nucleoli rim;Nucleoplasm		Mitotic chromosome		Mitotic chromosome;Nucleoli
1828	High	O43291	Kunitz-type protease inhibitor 2 OS	SPINT2	6	2	2	1	1	28.2	8.29	Cytosol;Intermediate filaments;Plasma membrane						Cytosol;Intermediate filaments;Plasma membrane	Intermediate filaments
1829	High	Q6YP21	Kynurenine--oxoglutarate transaminase 3 OS	CCBL2	3	2	2	1	1	51.4	8.19
1830	High	Q9H9P8	L-2-hydroxyglutarate dehydrogenase, mitochondrial OS	L2HGDH	14	8	8	1	1	50.3	8.15	Mitochondria			Mitochondria
1831	High	Q04760	Lactoylglutathione lyase OS	GLO1	13	4	4	1	1	20.8	5.31	Cytosol;Nucleoplasm;Plasma membrane				Cytosol;Nucleoplasm;Plasma membrane			Cytosol;Nucleoplasm
1832	High	P42166	Lamina-associated polypeptide 2, isoform alpha OS	TMPO	477	16	28	1	1	75.4	7.66	Nuclear membrane			Nuclear membrane				Nuclear membrane
1833	High	P42167	Lamina-associated polypeptide 2, isoforms beta/gamma OS	TMPO	482	10	22	1	1	50.6	9.38	Nuclear membrane			Nuclear membrane				Nuclear membrane
1834	High	Q14739	Lamin-B receptor OS	LBR	57	10	10	1	1	70.7	9.36	Nuclear membrane			Nuclear membrane
1835	High	P20700	Lamin-B1 OS	LMNB1	530	29	34	1	1	66.4	5.16	Nuclear membrane				Nuclear membrane
1836	High	Q03252	Lamin-B2 OS	LMNB2	589	36	41	1	1	67.6	5.35	Nuclear membrane				Nuclear membrane
1837	High	P25391	Laminin subunit alpha-1 OS	LAMA1	2	2	2	3	1	336.9	6.35
1838	High	O15230	Laminin subunit alpha-5 OS	LAMA5	2	2	2	1	1	399.5	7.02	Vesicles	Nucleoplasm	Predicted to be secreted			Vesicles	Nucleoplasm
1839	High	P07942	Laminin subunit beta-1 OS	LAMB1	104	19	19	1	1	197.9	4.94
1840	High	P55268	Laminin subunit beta-2 OS	LAMB2	3	1	1	1	1	195.9	6.52	Vesicles	Cytosol	Predicted to be secreted			Cytosol;Vesicles
1841	High	P11047	Laminin subunit gamma-1 OS	LAMC1	6	3	3	1	1	177.5	5.12	Endoplasmic reticulum;Plasma membrane		Predicted to be secreted			Endoplasmic reticulum;Plasma membrane
1842	High	Q9NRN7	L-aminoadipate-semialdehyde dehydrogenase-phosphopantetheinyl transferase OS	AASDHPPT	6	1	1	1	1	35.8	6.8
1843	High	O43813	LanC-like protein 1 OS	LANCL1	21	5	5	1	1	45.3	7.75	Microtubules						Microtubules
1844	High	Q9NS86	LanC-like protein 2 OS	LANCL2	3	1	1	1	1	50.8	7.43	Cytosol;Nucleoplasm				Cytosol;Nucleoplasm
1845	High	Q16850	Lanosterol 14-alpha demethylase OS	CYP51A1	53	8	8	1	1	56.8	8.53	Endoplasmic reticulum			Endoplasmic reticulum				Endoplasmic reticulum
1846	High	P48449	Lanosterol synthase OS	LSS	2	1	1	1	1	83.3	6.61	Cytosol					Cytosol
1847	High	Q6PKG0	La-related protein 1 OS	LARP1	43	8	8	1	1	123.4	8.82	Cytosol;Endoplasmic reticulum;Nucleoplasm				Cytosol	Endoplasmic reticulum;Nucleoplasm
1848	High	Q71RC2	La-related protein 4 OS	LARP4	8	2	2	1	1	80.5	6.61	Cytosol	Nucleoli fibrillar center		Cytosol		Nucleoli fibrillar center
1849	High	Q92615	La-related protein 4B OS	LARP4B	16	6	6	1	1	80.5	6.92	Cytosol			Cytosol
1850	High	Q4G0J3	La-related protein 7 OS	LARP7	4	1	1	1	1	66.9	9.55	Cytosol;Nucleoplasm				Nucleoplasm	Cytosol
1851	High	Q01650	Large neutral amino acids transporter small subunit 1 OS	SLC7A5	13	2	2	1	1	55	7.72	Cytosol;Plasma membrane	Vesicles			Cytosol;Plasma membrane	Vesicles
1852	High	Q8N370	Large neutral amino acids transporter small subunit 4 OS	SLC43A2	2	1	1	1	1	62.7	7.94
1853	High	P46379	Large proline-rich protein BAG6 OS	BAG6	26	6	6	1	1	119.3	5.6	Cytosol;Nucleoplasm			Cytosol;Nucleoplasm				Nucleoplasm
1854	High	Q9H089	Large subunit GTPase 1 homolog OS	LSG1	14	4	4	1	1	75.2	6.38	Cytosol;Nuclear bodies	Nucleoplasm			Cytosol;Nuclear bodies;Nucleoplasm			Nuclear bodies
1855	High	Q9UK59	Lariat debranching enzyme OS	DBR1	5	1	1	2	1	61.5	5.47	Nucleoplasm			Nucleoplasm
1856	High	O95490	Latrophilin-2 OS	LPHN2	12	2	2	1	1	163.2	6.43
1857	High	Q14696	LDLR chaperone MESD OS	MESDC2	33	2	2	1	1	26.1	7.78
1858	High	Q8NC56	LEM domain-containing protein 2 OS	LEMD2	124	12	12	1	1	56.9	9	Nuclear membrane				Nuclear membrane
1859	High	Q15334	Lethal(2) giant larvae protein homolog 1 OS	LLGL1	9	3	3	1	1	115.3	6.29
1860	High	O95202	LETM1 and EF-hand domain-containing protein 1, mitochondrial OS	LETM1	331	28	28	1	1	83.3	6.7	Mitochondria				Mitochondria
1861	High	Q6P1Q0	LETM1 domain-containing protein 1 OS	LETMD1	4	2	2	1	1	41.8	10.32	Mitochondria	Nucleoli;Nucleoplasm			Mitochondria		Nucleoli;Nucleoplasm
1862	High	Q86V48	Leucine zipper protein 1 OS	LUZP1	39	10	10	1	1	120.2	8.5	Actin filaments					Actin filaments
1863	High	P42704	Leucine-rich PPR motif-containing protein, mitochondrial OS	LRPPRC	1287	91	91	1	1	157.8	6.13	Mitochondria			Mitochondria				Mitochondria
1864	High	O75427	Leucine-rich repeat and calponin homology domain-containing protein 4 OS	LRCH4	12	2	2	1	1	73.4	8.22	Cytosol;Focal adhesion sites;Nucleoplasm					Cytosol;Focal adhesion sites;Nucleoplasm
1865	High	Q9UFC0	Leucine-rich repeat and WD repeat-containing protein 1 OS	LRWD1	18	5	5	1	1	70.8	7.21	Nucleoli;Nucleoli rim	Nucleoplasm;Vesicles			Nucleoplasm	Nucleoli;Nucleoli rim	Vesicles	Vesicles
1866	High	Q32MZ4	Leucine-rich repeat flightless-interacting protein 1 OS	LRRFIP1	43	7	7	4	1	89.2	4.65	Cytosol				Cytosol
1867	High	Q8WUT4	Leucine-rich repeat neuronal protein 4 OS	LRRN4	38	1	1	1	1	78.8	7.2	Mitotic chromosome;Nucleoli;Nucleoli rim						Mitotic chromosome;Nucleoli;Nucleoli rim	Mitotic chromosome
1868	High	Q9UQ13	Leucine-rich repeat protein SHOC-2 OS	SHOC2	6	2	2	1	1	64.8	8.46	Cytosol;Nucleoplasm				Cytosol	Nucleoplasm
1869	High	Q9BTT6	Leucine-rich repeat-containing protein 1 OS	LRRC1	27	3	4	2	1	59.2	5.02	Cytosol				Cytosol
1870	High	Q9H9A6	Leucine-rich repeat-containing protein 40 OS	LRRC40	11	6	6	1	1	68.2	6.43	Nucleoli					Nucleoli
1871	High	Q8N1G4	Leucine-rich repeat-containing protein 47 OS	LRRC47	194	17	17	1	1	63.4	8.28	Nucleoli fibrillar center					Nucleoli fibrillar center
1872	High	Q8N9N7	Leucine-rich repeat-containing protein 57 OS	LRRC57	3	2	2	1	1	26.7	8.43	Cytosol;Mitochondria					Cytosol;Mitochondria
1873	High	Q96AG4	Leucine-rich repeat-containing protein 59 OS	LRRC59	692	23	23	4	1	34.9	9.57	Endoplasmic reticulum			Endoplasmic reticulum
1874	High	Q6UXM1	Leucine-rich repeats and immunoglobulin-like domains protein 3 OS	LRIG3	5	1	1	1	1	123.4	6.19	Cytosol					Cytosol
1875	High	Q9P2J5	Leucine--tRNA ligase, cytoplasmic OS	LARS	29	9	9	1	1	134.4	7.3	Cytosol;Nuclear bodies					Cytosol;Nuclear bodies		Cytosol;Nuclear bodies
1876	High	Q9UIQ6	Leucyl-cystinyl aminopeptidase OS	LNPEP	26	2	2	1	1	117.3	5.73
1877	High	Q96BZ8	Leukocyte receptor cluster member 1 OS	LENG1	6	2	2	1	1	30.5	9.69	Plasma membrane	Nucleoplasm				Nucleoplasm;Plasma membrane
1878	High	Q08722	Leukocyte surface antigen CD47 OS	CD47	10	3	3	1	1	35.2	7.21	Plasma membrane	Vesicles			Plasma membrane	Vesicles
1879	High	P09960	Leukotriene A-4 hydrolase OS	LTA4H	17	5	5	1	1	69.2	6.18	Cytosol;Nucleoplasm				Cytosol		Nucleoplasm	Cytosol;Nucleoplasm
1880	High	Q5T3J3	Ligand-dependent nuclear receptor-interacting factor 1 OS	LRIF1	2	1	1	1	1	84.5	9.72	Nucleoplasm	Centriolar satellite			Nucleoplasm	Centriolar satellite		Nucleoplasm
1881	High	P48059	LIM and senescent cell antigen-like-containing domain protein 1 OS	LIMS1	5	1	1	1	1	37.2	8.05	Cytosol	Focal adhesion sites			Cytosol;Focal adhesion sites
1882	High	Q14847	LIM and SH3 domain protein 1 OS	LASP1	24	5	5	1	1	29.7	7.05	Cytosol;Plasma membrane	Focal adhesion sites			Cytosol;Plasma membrane	Focal adhesion sites
1883	High	Q9UHB6	LIM domain and actin-binding protein 1 OS	LIMA1	25	6	6	1	1	85.2	6.84	Actin filaments;Plasma membrane	Cytosol;Focal adhesion sites		Actin filaments;Cytosol;Focal adhesion sites;Plasma membrane
1884	High	Q8WVP7	Limb region 1 protein homolog OS	LMBR1	9	3	3	1	1	55.1	5.94	Cytosol					Cytosol
1885	High	Q9BU23	Lipase maturation factor 2 OS	LMF2	24	5	5	1	1	79.6	10.1	Centrosome					Centrosome
1886	High	O43688	Lipid phosphate phosphohydrolase 2 OS	PPAP2C	7	2	2	1	1	32.6	8.35
1887	High	O14495	Lipid phosphate phosphohydrolase 3 OS	PPAP2B	5	1	1	1	1	35.1	9.14
1888	High	P11182	Lipoamide acyltransferase component of branched-chain alpha-keto acid dehydrogenase complex, mitochondrial OS	DBT	14	5	5	1	1	53.5	8.51	Mitochondria				Mitochondria			Mitochondria
1889	High	Q86X29	Lipolysis-stimulated lipoprotein receptor OS	LSR	37	7	7	1	1	71.4	7.97	Plasma membrane				Plasma membrane
1890	High	Q13136	Liprin-alpha-1 OS	PPFIA1	32	10	10	1	1	135.7	6.29	Cytosol	Focal adhesion sites			Cytosol;Focal adhesion sites			Focal adhesion sites
1891	High	Q86W92	Liprin-beta-1 OS	PPFIBP1	43	9	9	2	1	114	5.55	Cytosol;Plasma membrane					Cytosol;Plasma membrane
1892	High	Q9P260	LisH domain and HEAT repeat-containing protein KIAA1468 OS	KIAA1468	11	3	3	1	1	134.5	5.45	Centriolar satellite;Cytosol;Nucleoplasm					Centriolar satellite;Cytosol;Nucleoplasm
1893	High	Q8IVB5	LIX1-like protein OS	LIX1L	4	1	1	1	1	36.5	8.56	Cytosol					Cytosol
1894	High	P00338	L-lactate dehydrogenase A chain OS	LDHA	859	25	26	1	1	36.7	8.27	Cytosol	Vesicles			Cytosol	Vesicles		Cytosol
1895	High	P07195	L-lactate dehydrogenase B chain OS	LDHB	289	16	17	1	1	36.6	6.05	Cytosol				Cytosol			Cytosol
1896	High	Q68DH5	LMBR1 domain-containing protein 2 OS	LMBRD2	14	3	3	1	1	81.1	7.5	Cytosol;Nucleoplasm					Cytosol;Nucleoplasm
1897	High	Q1L5Z9	LON peptidase N-terminal domain and RING finger protein 2 OS	LONRF2	6	2	2	1	1	83.6	5.9	Nucleoplasm					Nucleoplasm
1898	High	P36776	Lon protease homolog, mitochondrial OS	LONP1	124	15	15	1	1	106.4	6.39	Mitochondria	Nucleoplasm		Mitochondria;Nucleoplasm					Mitochondria;Nucleoplasm
1899	High	Q5K4L6	Long-chain fatty acid transport protein 3 OS	SLC27A3	7	2	2	1	1	78.6	7.49	Endoplasmic reticulum			Endoplasmic reticulum				Endoplasmic reticulum
1900	High	Q6P1M0	Long-chain fatty acid transport protein 4 OS	SLC27A4	19	6	6	1	1	72	8.47	Vesicles					Vesicles
1901	High	P33121	Long-chain-fatty-acid--CoA ligase 1 OS	ACSL1	15	6	6	1	1	77.9	7.15	Nucleoplasm	Cytosol;Mitochondria					Cytosol;Mitochondria;Nucleoplasm
1902	High	O95573	Long-chain-fatty-acid--CoA ligase 3 OS	ACSL3	194	20	23	1	1	80.4	8.38	Nucleoli;Nucleoli rim	Lipid droplets				Lipid droplets;Nucleoli;Nucleoli rim
1903	High	O60488	Long-chain-fatty-acid--CoA ligase 4 OS	ACSL4	102	9	12	1	1	79.1	8.38	Golgi apparatus	Mitochondria				Golgi apparatus;Mitochondria
1904	High	P24666	Low molecular weight phosphotyrosine protein phosphatase OS	ACP1	2	2	2	1	1	18	6.74	Nucleoplasm	Cytosol				Cytosol;Nucleoplasm
1905	High	P01130	Low-density lipoprotein receptor OS	LDLR	11	3	3	1	1	95.3	5.05
1906	High	O95232	Luc7-like protein 3 OS	LUC7L3	15	5	5	1	1	51.4	9.79	Nuclear speckles			Nuclear speckles
1907	High	P05455	Lupus La protein OS	SSB	105	9	9	1	1	46.8	7.12	Nucleoplasm					Nucleoplasm
1908	High	Q7Z4W1	L-xylulose reductase OS	DCXR	5	1	1	1	1	25.9	8.1	Microtubules;Nucleoli						Microtubules;Nucleoli
1909	High	P19256	Lymphocyte function-associated antigen 3 OS	CD58	13	2	2	1	1	28.1	6.76
1910	High	Q9NRZ9	Lymphoid-specific helicase OS	HELLS	12	5	5	1	1	97	7.93	Nucleoplasm	Golgi apparatus;Vesicles				Golgi apparatus;Nucleoplasm;Vesicles		Golgi apparatus;Nucleoplasm;Vesicles
1911	High	Q9HD34	LYR motif-containing protein 4 OS	LYRM4	5	1	1	1	1	10.8	10.73	Nuclear bodies				Nuclear bodies
1912	High	Q1ED39	Lysine-rich nucleolar protein 1 OS	KNOP1	22	7	7	1	1	51.6	9.86	Nucleoli;Nucleoli rim	Cytosol		Nucleoli;Nucleoli rim		Cytosol
1913	High	Q9Y2K7	Lysine-specific demethylase 2A OS	KDM2A	27	6	6	1	1	132.7	7.58	Nucleoplasm				Nucleoplasm
1914	High	Q8NHM5	Lysine-specific demethylase 2B OS	KDM2B	3	1	1	1	1	152.5	8.56	Nucleoplasm						Nucleoplasm
1915	High	Q9Y4C1	Lysine-specific demethylase 3A OS	KDM3A	7	3	3	1	1	147.2	8.07	Nucleoplasm			Nucleoplasm
1916	High	Q7LBC6	Lysine-specific demethylase 3B OS	KDM3B	9	3	3	1	1	191.5	7.18	Nucleoplasm			Nucleoplasm
1917	High	P29375	Lysine-specific demethylase 5A OS	KDM5A	4	2	2	1	1	192	6.49	Nuclear bodies	Cytosol			Nuclear bodies	Cytosol
1918	High	O15054	Lysine-specific demethylase 6B OS	KDM6B	4	1	1	1	1	176.5	8.54	Nuclear speckles					Nuclear speckles
1919	High	O75151	Lysine-specific demethylase PHF2 OS	PHF2	2	1	1	4	1	120.7	9.17	Nucleoli rim	Nucleoplasm			Nucleoli rim		Nucleoplasm
1920	High	O60341	Lysine-specific histone demethylase 1A OS	KDM1A	20	7	7	1	1	92.8	6.52	Nucleoplasm	Cytosol			Nucleoplasm		Cytosol
1921	High	Q15046	Lysine--tRNA ligase OS	KARS	87	12	12	1	1	68	6.35	Cytosol	Plasma membrane			Cytosol;Plasma membrane			Cytosol
1922	High	Q6UWP7	Lysocardiolipin acyltransferase 1 OS	LCLAT1	13	3	3	1	1	48.9	8.62	Endoplasmic reticulum	Cytosol			Endoplasmic reticulum	Cytosol		Endoplasmic reticulum
1923	High	Q8NF37	Lysophosphatidylcholine acyltransferase 1 OS	LPCAT1	23	6	6	1	1	59.1	6.02	Endoplasmic reticulum	Lipid droplets			Endoplasmic reticulum;Lipid droplets
1924	High	Q7L5N7	Lysophosphatidylcholine acyltransferase 2 OS	LPCAT2	12	3	3	1	1	60.2	6.55	Endoplasmic reticulum	Lipid droplets			Endoplasmic reticulum;Lipid droplets
1925	High	Q6ZWT7	Lysophospholipid acyltransferase 2 OS	MBOAT2	10	2	2	1	1	59.5	8.03	Vesicles					Vesicles		Vesicles
1926	High	Q6P1A2	Lysophospholipid acyltransferase 5 OS	LPCAT3	13	3	3	1	1	56	8.69
1927	High	Q96N66	Lysophospholipid acyltransferase 7 OS	MBOAT7	39	7	7	2	1	52.7	8.97	Cytosol					Cytosol
1928	High	Q643R3	Lysophospholipid acyltransferase LPCAT4 OS	LPCAT4	30	9	9	1	1	57.2	8.97
1929	High	P11117	Lysosomal acid phosphatase OS	ACP2	4	3	3	1	1	48.3	6.74
1930	High	P10253	Lysosomal alpha-glucosidase OS	GAA	5	3	3	1	1	105.3	6	Vesicles					Vesicles
1931	High	P10619	Lysosomal protective protein OS	CTSA	11	3	3	1	1	54.4	6.61	Vesicles			Vesicles				Vesicles
1932	High	Q8WWB7	Lysosomal protein NCU-G1 OS	C1orf85	9	2	2	1	1	43.8	6.58
1933	High	P42785	Lysosomal Pro-X carboxypeptidase OS	PRCP	3	2	2	3	1	55.8	7.21	Vesicles				Vesicles
1934	High	Q14108	Lysosome membrane protein 2 OS	SCARB2	54	8	8	1	1	54.3	5.14	Cytosol					Cytosol
1935	High	P11279	Lysosome-associated membrane glycoprotein 1 OS	LAMP1	41	3	3	1	1	44.9	8.75
1936	High	P13473	Lysosome-associated membrane glycoprotein 2 OS	LAMP2	10	2	2	1	1	44.9	5.63	Plasma membrane;Vesicles				Plasma membrane;Vesicles
1937	High	Q9Y4K0	Lysyl oxidase homolog 2 OS	LOXL2	6	1	1	1	1	86.7	6.38	Nucleoplasm		Predicted to be secreted	Nucleoplasm				Nucleoplasm
1938	High	Q8N5G2	Macoilin OS	TMEM57	8	2	2	1	1	76.1	9.07
1939	High	P14174	Macrophage migration inhibitory factor OS	MIF	32	1	1	1	1	12.5	7.88	Cytosol	Nucleoplasm	Predicted to be secreted		Cytosol		Nucleoplasm	Cytosol
1940	High	Q9HD23	Magnesium transporter MRS2 homolog, mitochondrial OS	MRS2	11	3	3	1	1	50.3	6.87
1941	High	Q9H0U3	Magnesium transporter protein 1 OS	MAGT1	17	4	4	1	1	38	9.63
1942	High	Q86V88	Magnesium-dependent phosphatase 1 OS	MDP1	2	1	1	1	1	20.1	6.39	Nucleoplasm					Nucleoplasm
1943	High	Q9NZW5	MAGUK p55 subfamily member 6 OS	MPP6	4	2	2	1	1	61.1	6.18
1944	High	P07199	Major centromere autoantigen B OS	CENPB	4	1	1	3	1	65.1	4.55	Nuclear bodies	Nucleoplasm		Nuclear bodies;Nucleoplasm
1945	High	Q9H3U5	Major facilitator superfamily domain-containing protein 1 OS	MFSD1	8	2	2	1	1	51.2	6.74	Plasma membrane	Cytosol				Cytosol;Plasma membrane
1946	High	Q14728	Major facilitator superfamily domain-containing protein 10 OS	MFSD10	8	2	2	1	1	48.3	9.6	Nuclear membrane	Nucleoplasm				Nuclear membrane;Nucleoplasm		Nuclear membrane;Nucleoplasm
1947	High	Q14764	Major vault protein OS	MVP	109	17	17	1	1	99.3	5.48	Cytosol				Cytosol
1948	High	P40925	Malate dehydrogenase, cytoplasmic OS	MDH1	36	7	7	1	1	36.4	7.36	Centrosome;Cytosol				Cytosol	Centrosome
1949	High	P40926	Malate dehydrogenase, mitochondrial OS	MDH2	536	21	21	1	1	35.5	8.68	Mitochondria			Mitochondria				Mitochondria
1950	High	Q14165	Malectin OS	MLEC	138	14	14	1	1	32.2	5.41
1951	High	Q9ULC4	Malignant T-cell-amplified sequence 1 OS	MCTS1	30	7	7	1	1	20.5	8.82	Cytosol	Plasma membrane			Cytosol		Plasma membrane
1952	High	Q8IVS2	Malonyl-CoA-acyl carrier protein transacylase, mitochondrial OS	MCAT	17	5	5	1	1	42.9	8.72	Mitochondria				Mitochondria
1953	High	Q9HD20	Manganese-transporting ATPase 13A1 OS	ATP13A1	48	12	12	1	1	132.9	8.13	Vesicles					Vesicles
1954	High	Q96IJ6	Mannose-1-phosphate guanyltransferase alpha OS	GMPPA	3	1	1	1	1	46.3	7.21	Nucleoplasm					Nucleoplasm
1955	High	O75352	Mannose-P-dolichol utilization defect 1 protein OS	MPDU1	24	4	4	1	1	26.6	8.94	Endoplasmic reticulum	Mitochondria			Endoplasmic reticulum;Mitochondria
1956	High	O60476	Mannosyl-oligosaccharide 1,2-alpha-mannosidase IB OS	MAN1A2	8	3	3	1	1	73	7.61	Golgi apparatus			Golgi apparatus
1957	High	Q13724	Mannosyl-oligosaccharide glucosidase OS	MOGS	687	41	41	1	1	91.9	8.9	Endoplasmic reticulum				Endoplasmic reticulum
1958	High	Q8WXG6	MAP kinase-activating death domain protein OS	MADD	2	1	1	1	1	183.2	6.04	Cytosol;Plasma membrane				Cytosol	Plasma membrane
1959	High	P27448	MAP/microtubule affinity-regulating kinase 3 OS	MARK3	4	2	2	1	1	84.4	9.57
1960	High	Q3KQU3	MAP7 domain-containing protein 1 OS	MAP7D1	70	14	14	1	1	92.8	10.11	Cytosol;Microtubules					Cytosol;Microtubules
1961	High	Q8IWC1	MAP7 domain-containing protein 3 OS	MAP7D3	30	6	6	1	1	98.4	9.32	Centrosome			Centrosome
1962	High	P49006	MARCKS-related protein OS	MARCKSL1	102	7	7	1	1	19.5	4.67	Cytosol	Actin filaments;Nucleoplasm			Actin filaments;Cytosol;Nucleoplasm
1963	High	Q9NZD8	Maspardin OS	SPG21	3	1	1	1	1	34.9	6.28	Cytosol;Vesicles				Cytosol;Vesicles
1964	High	Q14680	Maternal embryonic leucine zipper kinase OS	MELK	3	1	1	2	1	74.6	8.72
1965	High	P43243	Matrin-3 OS	MATR3	355	23	23	1	1	94.6	6.25	Nucleoplasm					Nucleoplasm
1966	High	P51511	Matrix metalloproteinase-15 OS	MMP15	6	2	2	1	1	75.8	7.46	Cytosol;Plasma membrane	Nucleoplasm				Cytosol;Nucleoplasm;Plasma membrane
1967	High	P84157	Matrix-remodeling-associated protein 7 OS	MXRA7	9	1	1	1	1	21.5	4.26	Endoplasmic reticulum		Predicted to be secreted	Endoplasmic reticulum
1968	High	Q8IWI9	MAX gene-associated protein OS	MGA	4	2	2	1	1	331.6	6.79	Nucleoplasm	Cytosol				Cytosol;Nucleoplasm
1969	High	Q14676	Mediator of DNA damage checkpoint protein 1 OS	MDC1	306	41	41	10	1	226.5	5.47	Nuclear bodies	Nucleoplasm			Nuclear bodies;Nucleoplasm			Nuclear bodies;Nucleoplasm
1970	High	Q15648	Mediator of RNA polymerase II transcription subunit 1 OS	MED1	35	8	8	1	1	168.4	8.73	Nucleoplasm				Nucleoplasm
1971	High	Q9P086	Mediator of RNA polymerase II transcription subunit 11 OS	MED11	9	2	2	1	1	13.1	5.96	Nuclear bodies;Nucleoplasm					Nuclear bodies;Nucleoplasm
1972	High	Q93074	Mediator of RNA polymerase II transcription subunit 12 OS	MED12	21	9	9	1	1	242.9	7.05	Nucleoplasm					Nucleoplasm
1973	High	O60244	Mediator of RNA polymerase II transcription subunit 14 OS	MED14	9	3	3	1	1	160.5	8.73	Nucleoplasm					Nucleoplasm
1974	High	Q96RN5	Mediator of RNA polymerase II transcription subunit 15 OS	MED15	8	2	2	1	1	86.7	9.42	Nucleoplasm				Nucleoplasm
1975	High	Q9Y2X0	Mediator of RNA polymerase II transcription subunit 16 OS	MED16	6	2	2	1	1	96.7	7.37	Nucleoli					Nucleoli
1976	High	Q9NVC6	Mediator of RNA polymerase II transcription subunit 17 OS	MED17	8	3	3	1	1	72.8	7.44	Nuclear speckles	Cytosol				Cytosol;Nuclear speckles
1977	High	Q13503	Mediator of RNA polymerase II transcription subunit 21 OS	MED21	4	2	2	1	1	15.6	4.45	Nucleoplasm	Cytosol;Nucleoli				Cytosol;Nucleoli;Nucleoplasm
1978	High	Q15528	Mediator of RNA polymerase II transcription subunit 22 OS	MED22	9	3	3	1	1	22.2	4.68	Nucleoplasm					Nucleoplasm
1979	High	Q9ULK4	Mediator of RNA polymerase II transcription subunit 23 OS	MED23	10	2	2	1	1	156.4	7.4	Nucleoplasm;Vesicles					Nucleoplasm;Vesicles
1980	High	Q71SY5	Mediator of RNA polymerase II transcription subunit 25 OS	MED25	2	1	1	2	1	78.1	8.34	Nucleoplasm				Nucleoplasm
1981	High	Q9NX70	Mediator of RNA polymerase II transcription subunit 29 OS	MED29	7	2	2	1	1	21.1	6.29	Nucleoplasm				Nucleoplasm
1982	High	P11310	Medium-chain specific acyl-CoA dehydrogenase, mitochondrial OS	ACADM	4	1	1	1	1	46.6	8.37	Mitochondria			Mitochondria				Mitochondria
1983	High	Q5JRA6	Melanoma inhibitory activity protein 3 OS	MIA3	37	13	13	1	1	213.6	4.84	Vesicles			Vesicles				Vesicles
1984	High	P43358	Melanoma-associated antigen 4 OS	MAGEA4	79	10	10	1	1	34.9	4.69	Nuclear speckles	Cytosol				Cytosol;Nuclear speckles
1985	High	Q9Y5V3	Melanoma-associated antigen D1 OS	MAGED1	3	1	2	1	1	86.1	5.83	Cytosol					Cytosol
1986	High	Q9UNF1	Melanoma-associated antigen D2 OS	MAGED2	46	7	8	1	1	64.9	9.32	Cytosol;Nucleoli;Nucleoplasm			Cytosol;Nucleoli;Nucleoplasm				Cytosol;Nucleoli;Nucleoplasm
1987	High	Q96MG7	Melanoma-associated antigen G1 OS	NDNL2	16	2	2	1	1	34.3	9.28
1988	High	Q4ZIN3	Membralin OS	TMEM259	3	1	1	1	1	67.8	5.3	Endoplasmic reticulum	Nuclear speckles				Endoplasmic reticulum;Nuclear speckles
1989	High	P15529	Membrane cofactor protein OS	CD46	6	2	2	1	1	43.7	6.74	Plasma membrane					Plasma membrane
1990	High	Q8N4V1	Membrane magnesium transporter 1 OS	MMGT1	50	3	3	1	1	14.7	9.16
1991	High	O00264	Membrane-associated progesterone receptor component 1 OS	PGRMC1	337	12	12	1	1	21.7	4.7	Endoplasmic reticulum	Nucleoli			Endoplasmic reticulum	Nucleoli
1992	High	O15173	Membrane-associated progesterone receptor component 2 OS	PGRMC2	40	5	5	1	1	23.8	4.88	Cytosol;Nuclear bodies;Plasma membrane					Cytosol;Nuclear bodies;Plasma membrane
1993	High	Q99640	Membrane-associated tyrosine- and threonine-specific cdc2-inhibitory kinase OS	PKMYT1	6	2	2	1	1	54.5	6.93	Golgi apparatus	Nucleoli;Nucleoplasm			Golgi apparatus		Nucleoli;Nucleoplasm
1994	High	O00255	Menin OS	MEN1	20	4	4	1	1	68	6.55	Nucleoplasm	Cytosol			Nucleoplasm	Cytosol
1995	High	P55145	Mesencephalic astrocyte-derived neurotrophic factor OS	MANF	59	8	8	1	1	20.7	8.69	Endoplasmic reticulum		Predicted to be secreted		Endoplasmic reticulum
1996	High	Q5EB52	Mesoderm-specific transcript homolog protein OS	MEST	15	4	4	1	1	38.8	9.74	Cytosol;Golgi apparatus					Cytosol;Golgi apparatus
1997	High	Q8NE01	Metal transporter CNNM3 OS	CNNM3	16	8	8	1	1	76.1	6.09	Cytosol					Cytosol
1998	High	Q6P4Q7	Metal transporter CNNM4 OS	CNNM4	89	15	15	1	1	86.6	6.07	Actin filaments	Plasma membrane			Plasma membrane		Actin filaments
[truncated: 2,182 more rows]

## Sheet: Supplementary Table 2
Supplementary Table 2: Proteins Groups Identified in Membrane Fraction of 2D-cultured NCI-H23 Cells, showing Subcellular Location Data for a Given Protein Group Currently Available in Human Proteom Atlas (HPA).
#	Confidence	Accession #	Description	Gene	# PSMs	# Unque Peptides	# Peptides	# Proteins	# Protein Groups	MW kDa	calc pI	HPA Main location	HPA Additional location	HPA Extracellular location	HPA Enhanced	HPA Supported	HPA Approved	HPA Uncertain	HPA Single-cell variation intensity	HPA Single-cell variation spatial	HPA Cell cycle dependency
1	High	Q9BV57	1,2-dihydroxy-3-keto-5-methylthiopentene dioxygenase OS	ADI1	4	1	1	1	1	21.5	5.68	Nucleoplasm	Golgi apparatus		Nucleoplasm		Golgi apparatus
2	High	Q04446	1,4-alpha-glucan-branching enzyme OS	GBE1	2	1	1	1	1	80.4	6.32	Cytosol					Cytosol
3	High	P61604	10 kDa heat shock protein, mitochondrial OS	HSPE1	491	14	14	1	1	10.9	8.92
4	High	Q15029	116 kDa U5 small nuclear ribonucleoprotein component OS	EFTUD2	183	30	31	1	1	109.4	5	Nucleoplasm	Cytosol;Vesicles		Nucleoplasm		Cytosol;Vesicles		Nucleoplasm
5	High	Q9NRX4	14 kDa phosphohistidine phosphatase OS	PHPT1	2	1	1	1	1	13.8	6.07	Cytosol	Nuclear bodies;Nucleoplasm;Plasma membrane				Cytosol;Nuclear bodies;Nucleoplasm;Plasma membrane		Nuclear bodies
6	High	P31946	14-3-3 protein beta/alpha OS	YWHAB	295	9	13	1	1	28.1	4.83	Cytosol	Nucleoli rim;Nucleoplasm			Cytosol		Nucleoli rim;Nucleoplasm	Cytosol;Nucleoli rim;Nucleoplasm
7	High	P62258	14-3-3 protein epsilon OS	YWHAE	210	9	10	1	1	29.2	4.74	Cytosol	Nucleoli rim;Nucleoplasm			Cytosol;Nucleoli rim;Nucleoplasm			Cytosol;Nucleoli rim;Nucleoplasm
8	High	Q04917	14-3-3 protein eta OS	YWHAH	84	5	7	1	1	28.2	4.84	Cytosol	Nucleoli rim				Cytosol;Nucleoli rim		Cytosol;Nucleoli rim
9	High	P61981	14-3-3 protein gamma OS	YWHAG	181	6	10	1	1	28.3	4.89	Cytosol	Nucleoli rim;Nucleoplasm			Cytosol	Nucleoli rim;Nucleoplasm		Cytosol;Nucleoli rim;Nucleoplasm
10	High	P31947	14-3-3 protein sigma OS	SFN	81	5	7	1	1	27.8	4.74	Cytosol	Nucleoli rim	Predicted to be secreted		Cytosol		Nucleoli rim	Cytosol;Nucleoli rim
11	High	P27348	14-3-3 protein theta OS	YWHAQ	160	7	9	1	1	27.7	4.78	Cytosol	Nucleoli rim;Nucleoplasm			Cytosol		Nucleoli rim;Nucleoplasm	Cytosol;Nucleoli rim;Nucleoplasm
12	High	P63104	14-3-3 protein zeta/delta OS	YWHAZ	231	13	14	1	1	27.7	4.79	Cytosol	Nucleoli rim;Nucleoplasm			Cytosol		Nucleoli rim;Nucleoplasm	Cytosol;Nucleoli rim;Nucleoplasm
13	High	Q9C0C2	182 kDa tankyrase-1-binding protein OS	TNKS1BP1	90	18	18	1	1	181.7	4.86	Plasma membrane	Actin filaments			Actin filaments;Plasma membrane			Plasma membrane
14	High	Q8WTS1	1-acylglycerol-3-phosphate O-acyltransferase ABHD5 OS	ABHD5	3	1	1	1	1	39.1	6.61	Cytosol;Vesicles	Nucleoplasm			Cytosol	Vesicles	Nucleoplasm	Cytosol;Nucleoplasm;Vesicles
15	High	Q99943	1-acyl-sn-glycerol-3-phosphate acyltransferase alpha OS	AGPAT1	52	3	3	1	1	31.7	9.38	Endoplasmic reticulum	Rods & Rings			Endoplasmic reticulum	Rods & Rings
16	High	O15120	1-acyl-sn-glycerol-3-phosphate acyltransferase beta OS	AGPAT2	6	1	1	1	1	30.9	9.01	Centrosome					Centrosome
17	High	Q9NRZ5	1-acyl-sn-glycerol-3-phosphate acyltransferase delta OS	AGPAT4	5	1	1	1	1	44	8.72	Golgi apparatus	Nucleoli;Vesicles				Golgi apparatus;Nucleoli;Vesicles
18	High	Q9NUQ2	1-acyl-sn-glycerol-3-phosphate acyltransferase epsilon OS	AGPAT5	17	7	7	1	1	42	9.1	Mitochondria				Mitochondria
19	High	Q9NQ66	1-phosphatidylinositol 4,5-bisphosphate phosphodiesterase beta-1 OS	PLCB1	5	4	4	1	1	138.5	6.23	Plasma membrane					Plasma membrane
20	High	Q01970	1-phosphatidylinositol 4,5-bisphosphate phosphodiesterase beta-3 OS	PLCB3	39	8	8	1	1	138.7	5.9	Golgi apparatus;Nucleoplasm					Golgi apparatus;Nucleoplasm
21	High	P19174	1-phosphatidylinositol 4,5-bisphosphate phosphodiesterase gamma-1 OS	PLCG1	5	2	2	1	1	148.4	6.05	Cytosol			Cytosol				Cytosol
22	High	P09543	2',3'-cyclic-nucleotide 3'-phosphodiesterase OS	CNP	108	14	14	1	1	47.5	9.07	Plasma membrane				Plasma membrane
23	High	Q16698	2,4-dienoyl-CoA reductase, mitochondrial OS	DECR1	21	2	2	1	1	36	9.28	Mitochondria	Cytosol			Mitochondria		Cytosol		Cytosol;Mitochondria
24	High	Q6L8Q7	2',5'-phosphodiesterase 12 OS	PDE12	23	5	5	1	1	67.3	6.57
25	High	Q9Y6K5	2'-5'-oligoadenylate synthase 3 OS	OAS3	9	3	3	1	1	121.1	8.4	Cytosol;Nucleoplasm	Plasma membrane			Cytosol;Nucleoplasm	Plasma membrane		Nucleoplasm
26	High	P62333	26S protease regulatory subunit 10B OS	PSMC6	78	13	13	1	1	44.1	7.49	Cytosol;Nucleoplasm	Plasma membrane				Cytosol;Nucleoplasm;Plasma membrane			Cytosol;Nucleoplasm
27	High	P62191	26S protease regulatory subunit 4 OS	PSMC1	69	9	10	1	1	49.2	6.21	Cytosol;Nucleoplasm			Cytosol;Nucleoplasm
28	High	P17980	26S protease regulatory subunit 6A OS	PSMC3	57	13	13	1	1	49.2	5.24	Cytosol;Nucleoplasm	Nuclear bodies				Cytosol;Nuclear bodies;Nucleoplasm		Cytosol;Nuclear bodies;Nucleoplasm
29	High	P43686	26S protease regulatory subunit 6B OS	PSMC4	48	10	10	1	1	47.3	5.21	Cytosol;Nucleoplasm				Cytosol;Nucleoplasm
30	High	P35998	26S protease regulatory subunit 7 OS	PSMC2	75	10	10	1	1	48.6	5.95	Cytoplasmic bodies;Cytosol				Cytoplasmic bodies;Cytosol
31	High	P62195	26S protease regulatory subunit 8 OS	PSMC5	27	3	4	1	1	45.6	7.55	Cytosol;Plasma membrane				Cytosol;Plasma membrane
32	High	Q99460	26S proteasome non-ATPase regulatory subunit 1 OS	PSMD1	54	9	9	1	1	105.8	5.39	Nucleoplasm	Actin filaments				Actin filaments;Nucleoplasm
33	High	O00231	26S proteasome non-ATPase regulatory subunit 11 OS	PSMD11	32	7	7	1	1	47.4	6.48	Golgi apparatus;Nucleoplasm					Golgi apparatus;Nucleoplasm
34	High	O00232	26S proteasome non-ATPase regulatory subunit 12 OS	PSMD12	25	5	5	1	1	52.9	7.65	Microtubules	Cytosol;Nucleoplasm				Cytosol;Microtubules;Nucleoplasm
35	High	Q9UNM6	26S proteasome non-ATPase regulatory subunit 13 OS	PSMD13	27	6	6	1	1	42.9	5.81	Nuclear speckles	Cytosol				Cytosol;Nuclear speckles
36	High	O00487	26S proteasome non-ATPase regulatory subunit 14 OS	PSMD14	16	2	2	1	1	34.6	6.52	Nucleoplasm				Nucleoplasm
37	High	Q13200	26S proteasome non-ATPase regulatory subunit 2 OS	PSMD2	51	13	13	1	1	100.1	5.2
38	High	O43242	26S proteasome non-ATPase regulatory subunit 3 OS	PSMD3	44	8	8	1	1	60.9	8.44	Nucleoplasm	Cytosol		Cytosol;Nucleoplasm				Nucleoplasm
39	High	P55036	26S proteasome non-ATPase regulatory subunit 4 OS	PSMD4	27	5	5	1	1	40.7	4.79	Nucleoplasm	Cytosol		Nucleoplasm	Cytosol
40	High	Q16401	26S proteasome non-ATPase regulatory subunit 5 OS	PSMD5	9	3	3	1	1	56.2	5.48	Cytosol	Nucleoplasm				Cytosol;Nucleoplasm			Cytosol;Nucleoplasm
41	High	Q15008	26S proteasome non-ATPase regulatory subunit 6 OS	PSMD6	23	5	5	1	1	45.5	5.62	Vesicles	Golgi apparatus			Golgi apparatus;Vesicles
42	High	P51665	26S proteasome non-ATPase regulatory subunit 7 OS	PSMD7	24	7	7	1	1	37	6.77	Nucleoplasm			Nucleoplasm
43	High	P48556	26S proteasome non-ATPase regulatory subunit 8 OS	PSMD8	20	3	3	1	1	39.6	9.7	Cytosol	Nuclear speckles				Cytosol;Nuclear speckles
44	High	Q13442	28 kDa heat- and acid-stable phosphoprotein OS	PDAP1	129	13	13	1	1	20.6	8.87	Cytosol	Plasma membrane		Cytosol;Plasma membrane
45	High	P82664	28S ribosomal protein S10, mitochondrial OS	MRPS10	5	1	1	1	1	23	8	Mitochondria	Actin filaments				Actin filaments;Mitochondria
46	High	P82912	28S ribosomal protein S11, mitochondrial OS	MRPS11	10	2	2	1	1	20.6	10.81	Mitochondria				Mitochondria
47	High	O15235	28S ribosomal protein S12, mitochondrial OS	MRPS12	2	1	1	1	1	15.2	10.29
48	High	O60783	28S ribosomal protein S14, mitochondrial OS	MRPS14	6	1	1	1	1	15.1	11.41	Mitochondria	Nuclear membrane			Mitochondria		Nuclear membrane
49	High	P82914	28S ribosomal protein S15, mitochondrial OS	MRPS15	8	2	2	1	1	29.8	10.48	Mitochondria				Mitochondria
50	High	Q9Y3D3	28S ribosomal protein S16, mitochondrial OS	MRPS16	32	3	3	1	1	15.3	9.5	Cytosol;Mitochondria				Mitochondria	Cytosol
51	High	Q9Y2R5	28S ribosomal protein S17, mitochondrial OS	MRPS17	22	4	4	1	1	14.5	9.85
52	High	Q9NVS2	28S ribosomal protein S18a, mitochondrial OS	MRPS18A	20	4	4	1	1	22.2	10.33
53	High	Q9Y676	28S ribosomal protein S18b, mitochondrial OS	MRPS18B	28	6	6	1	1	29.4	9.38	Mitochondria	Cell Junctions			Mitochondria	Cell Junctions
54	High	Q9Y3D5	28S ribosomal protein S18c, mitochondrial OS	MRPS18C	3	1	1	1	1	15.8	9.55
55	High	Q9Y399	28S ribosomal protein S2, mitochondrial OS	MRPS2	54	8	8	1	1	33.2	9.26	Mitochondria				Mitochondria
56	High	P82650	28S ribosomal protein S22, mitochondrial OS	MRPS22	20	8	8	1	1	41.3	7.9	Mitochondria				Mitochondria
57	High	Q9Y3D9	28S ribosomal protein S23, mitochondrial OS	MRPS23	13	3	3	1	1	21.8	8.9	Mitochondria	Nuclear membrane			Mitochondria	Nuclear membrane
58	High	Q96EL2	28S ribosomal protein S24, mitochondrial OS	MRPS24	4	2	2	1	1	19	9.38
59	High	P82663	28S ribosomal protein S25, mitochondrial OS	MRPS25	11	3	3	1	1	20.1	8.82	Mitochondria				Mitochondria
60	High	Q9BYN8	28S ribosomal protein S26, mitochondrial OS	MRPS26	10	4	4	1	1	24.2	10.39	Mitochondria	Nucleoplasm			Mitochondria;Nucleoplasm
61	High	Q92552	28S ribosomal protein S27, mitochondrial OS	MRPS27	21	4	4	1	1	47.6	6.18	Mitochondria	Nucleoli			Mitochondria		Nucleoli
62	High	Q9Y2Q9	28S ribosomal protein S28, mitochondrial OS	MRPS28	7	2	2	1	1	20.8	9.1	Mitochondria				Mitochondria
63	High	P51398	28S ribosomal protein S29, mitochondrial OS	DAP3	34	10	10	1	1	45.5	8.88	Mitochondria;Nucleoplasm			Mitochondria		Nucleoplasm
64	High	Q9NP92	28S ribosomal protein S30, mitochondrial OS	MRPS30	25	3	3	1	1	50.3	7.97
65	High	Q92665	28S ribosomal protein S31, mitochondrial OS	MRPS31	31	6	6	1	1	45.3	9.29	Mitochondria	Nucleoli			Mitochondria		Nucleoli
66	High	Q9Y291	28S ribosomal protein S33, mitochondrial OS	MRPS33	2	1	1	1	1	12.6	10.11
67	High	P82930	28S ribosomal protein S34, mitochondrial OS	MRPS34	23	5	5	1	1	25.6	9.98	Mitochondria				Mitochondria
68	High	P82673	28S ribosomal protein S35, mitochondrial OS	MRPS35	21	3	3	1	1	36.8	8.24	Mitochondria	Cytosol				Cytosol;Mitochondria		Mitochondria
69	High	P82909	28S ribosomal protein S36, mitochondrial OS	MRPS36	13	3	3	1	1	11.5	9.99	Mitochondria			Mitochondria
70	High	P82675	28S ribosomal protein S5, mitochondrial OS	MRPS5	46	5	5	1	1	48	9.92	Mitochondria				Mitochondria			Mitochondria
71	High	P82932	28S ribosomal protein S6, mitochondrial OS	MRPS6	3	1	1	1	1	14.2	9.26	Mitochondria				Mitochondria
72	High	Q9Y2R9	28S ribosomal protein S7, mitochondrial OS	MRPS7	20	4	4	1	1	28.1	9.99	Mitochondria					Mitochondria		Mitochondria
73	High	P82933	28S ribosomal protein S9, mitochondrial OS	MRPS9	11	5	5	1	1	45.8	9.51	Mitochondria				Mitochondria			Mitochondria
74	High	O43598	2'-deoxynucleoside 5'-phosphate N-hydrolase 1 OS	DNPH1	5	2	2	1	1	19.1	5.05	Nucleoplasm	Cytosol			Cytosol	Nucleoplasm		Cytosol
75	High	Q9UJ83	2-hydroxyacyl-CoA lyase 1 OS	HACL1	41	8	8	1	1	63.7	7.36	Vesicles	Nucleoplasm			Vesicles		Nucleoplasm	Vesicles
76	High	Q6PK18	2-oxoglutarate and iron-dependent oxygenase domain-containing protein 3 OS	OGFOD3	9	2	2	1	1	35.6	8.18	Nucleoplasm					Nucleoplasm
77	High	Q02218	2-oxoglutarate dehydrogenase, mitochondrial OS	OGDH	141	20	20	2	1	115.9	6.86	Mitochondria			Mitochondria				Mitochondria
78	High	Q9H2F3	3 beta-hydroxysteroid dehydrogenase type 7 OS	HSD3B7	5	3	3	1	1	41	8.25	Lipid droplets			Lipid droplets				Lipid droplets
79	High	Q9BYD6	39S ribosomal protein L1, mitochondrial OS	MRPL1	34	9	9	1	1	36.9	8.78	Mitochondria					Mitochondria
80	High	Q7Z7H8	39S ribosomal protein L10, mitochondrial OS	MRPL10	73	6	6	1	1	29.3	9.58	Mitochondria			Mitochondria
81	High	Q9Y3B7	39S ribosomal protein L11, mitochondrial OS	MRPL11	34	6	6	1	1	20.7	9.91	Mitochondria				Mitochondria
82	High	P52815	39S ribosomal protein L12, mitochondrial OS	MRPL12	162	10	10	1	1	21.3	8.87	Mitochondria				Mitochondria
83	High	Q9BYD1	39S ribosomal protein L13, mitochondrial OS	MRPL13	25	6	6	1	1	20.7	9.16
84	High	Q6P1L8	39S ribosomal protein L14, mitochondrial OS	MRPL14	17	3	3	1	1	15.9	10.24	Mitochondria				Mitochondria
85	High	Q9P015	39S ribosomal protein L15, mitochondrial OS	MRPL15	43	10	10	1	1	33.4	10.01	Mitochondria				Mitochondria
86	High	Q9NRX2	39S ribosomal protein L17, mitochondrial OS	MRPL17	10	2	2	1	1	20	10.11
87	High	Q9H0U6	39S ribosomal protein L18, mitochondrial OS	MRPL18	7	2	2	1	1	20.6	9.54
88	High	P49406	39S ribosomal protein L19, mitochondrial OS	MRPL19	20	6	6	1	1	33.5	9.5	Mitochondria				Mitochondria
89	High	Q5T653	39S ribosomal protein L2, mitochondrial OS	MRPL2	14	3	3	1	1	33.3	11.3	Mitochondria	Nucleoplasm			Mitochondria		Nucleoplasm
90	High	Q7Z2W9	39S ribosomal protein L21, mitochondrial OS	MRPL21	8	3	3	1	1	22.8	9.89	Mitochondria;Nucleoplasm					Mitochondria;Nucleoplasm
91	High	Q16540	39S ribosomal protein L23, mitochondrial OS	MRPL23	23	3	3	1	1	17.8	9.69	Mitochondria	Nucleoli fibrillar center			Mitochondria	Nucleoli fibrillar center		Nucleoli fibrillar center
92	High	Q96A35	39S ribosomal protein L24, mitochondrial OS	MRPL24	18	3	3	1	1	24.9	9.29
93	High	Q13084	39S ribosomal protein L28, mitochondrial OS	MRPL28	24	6	6	1	1	30.1	8.29	Mitochondria				Mitochondria			Mitochondria
94	High	P09001	39S ribosomal protein L3, mitochondrial OS	MRPL3	18	4	4	1	1	38.6	9.48
95	High	Q9BYC8	39S ribosomal protein L32, mitochondrial OS	MRPL32	2	1	1	1	1	21.4	9.73
96	High	Q9BZE1	39S ribosomal protein L37, mitochondrial OS	MRPL37	33	8	8	1	1	48.1	8.59	Mitochondria				Mitochondria			Mitochondria
97	High	Q96DV4	39S ribosomal protein L38, mitochondrial OS	MRPL38	25	6	6	1	1	44.6	7.53	Mitochondria				Mitochondria
98	High	Q9NYK5	39S ribosomal protein L39, mitochondrial OS	MRPL39	33	6	6	1	1	38.7	7.65	Mitochondria				Mitochondria
99	High	Q9BYD3	39S ribosomal protein L4, mitochondrial OS	MRPL4	22	3	3	1	1	34.9	9.72
100	High	Q9NQ50	39S ribosomal protein L40, mitochondrial OS	MRPL40	14	3	3	1	1	24.5	9.63	Mitochondria	Nucleoli			Mitochondria	Nucleoli
101	High	Q8IXM3	39S ribosomal protein L41, mitochondrial OS	MRPL41	35	5	5	1	1	15.4	9.57	Mitochondria				Mitochondria
102	High	Q8N983	39S ribosomal protein L43, mitochondrial OS	MRPL43	7	2	2	1	1	23.4	8.65	Mitochondria;Nucleoplasm				Mitochondria		Nucleoplasm
103	High	Q9H9J2	39S ribosomal protein L44, mitochondrial OS	MRPL44	27	9	9	1	1	37.5	8.4	Mitochondria	Nuclear bodies;Nucleoplasm;Plasma membrane			Mitochondria		Nuclear bodies;Nucleoplasm;Plasma membrane
104	High	Q9BRJ2	39S ribosomal protein L45, mitochondrial OS	MRPL45	37	5	5	1	1	35.3	9.03	Mitochondria			Mitochondria
105	High	Q9H2W6	39S ribosomal protein L46, mitochondrial OS	MRPL46	30	5	5	1	1	31.7	7.05	Mitochondria	Cell Junctions;Nucleoplasm			Mitochondria		Cell Junctions;Nucleoplasm
106	High	Q9HD33	39S ribosomal protein L47, mitochondrial OS	MRPL47	21	5	5	1	1	29.4	10.37	Mitochondria				Mitochondria
107	High	Q96GC5	39S ribosomal protein L48, mitochondrial OS	MRPL48	2	1	1	1	1	23.9	8.98	Mitochondria				Mitochondria
108	High	Q13405	39S ribosomal protein L49, mitochondrial OS	MRPL49	15	4	4	1	1	19.2	9.45
109	High	Q8N5N7	39S ribosomal protein L50, mitochondrial OS	MRPL50	24	5	5	1	1	18.3	7.88
110	High	Q86TS9	39S ribosomal protein L52, mitochondrial OS	MRPL52	17	2	2	1	1	13.7	10.26	Mitochondria	Nucleoplasm			Mitochondria		Nucleoplasm	Nucleoplasm
111	High	Q96EL3	39S ribosomal protein L53, mitochondrial OS	MRPL53	38	2	2	1	1	12.1	8.76	Mitochondria				Mitochondria
112	High	Q6P161	39S ribosomal protein L54, mitochondrial OS	MRPL54	22	5	5	1	1	15.8	9.6	Mitochondria					Mitochondria		Mitochondria
113	High	Q7Z7F7	39S ribosomal protein L55, mitochondrial OS	MRPL55	4	1	1	1	1	15.1	11.15
114	High	Q9BYD2	39S ribosomal protein L9, mitochondrial OS	MRPL9	17	6	6	1	1	30.2	10.08	Mitochondria				Mitochondria
115	High	Q99714	3-hydroxyacyl-CoA dehydrogenase type-2 OS	HSD17B10	111	11	11	1	1	26.9	7.78
116	High	P31937	3-hydroxyisobutyrate dehydrogenase, mitochondrial OS	HIBADH	35	7	7	1	1	35.3	8.13
117	High	Q6NVY1	3-hydroxyisobutyryl-CoA hydrolase, mitochondrial OS	HIBCH	10	5	5	1	1	43.5	8.19	Mitochondria			Mitochondria
118	High	P42765	3-ketoacyl-CoA thiolase, mitochondrial OS	ACAA2	47	12	12	1	1	41.9	8.09	Mitochondria				Mitochondria
119	High	P09110	3-ketoacyl-CoA thiolase, peroxisomal OS	ACAA1	84	13	13	1	1	44.3	8.44	Peroxisomes				Peroxisomes
120	High	Q06136	3-ketodihydrosphingosine reductase OS	KDSR	20	2	2	1	1	36.2	7.12
121	High	P56937	3-keto-steroid reductase OS	HSD17B7	8	2	2	1	1	38.2	8.1
122	High	O14874	3-methyl-2-oxobutanoate dehydrogenase [lipoamide] kinase, mitochondrial OS	BCKDK	15	1	1	1	1	46.3	8.82	Mitochondria				Mitochondria
123	High	P46783	40S ribosomal protein S10 OS	RPS10	83	8	8	2	1	18.9	10.15	Cytosol					Cytosol
124	High	P62280	40S ribosomal protein S11 OS	RPS11	181	9	9	1	1	18.4	10.3	Cytosol;Endoplasmic reticulum	Nucleoli			Cytosol;Endoplasmic reticulum	Nucleoli
125	High	P25398	40S ribosomal protein S12 OS	RPS12	240	11	11	1	1	14.5	7.21	Cytosol	Golgi apparatus;Vesicles			Cytosol	Golgi apparatus;Vesicles
126	High	P62277	40S ribosomal protein S13 OS	RPS13	239	11	11	1	1	17.2	10.54	Endoplasmic reticulum					Endoplasmic reticulum
127	High	P62263	40S ribosomal protein S14 OS	RPS14	289	10	10	1	1	16.3	10.05	Cytosol;Endoplasmic reticulum				Cytosol;Endoplasmic reticulum
128	High	P62841	40S ribosomal protein S15 OS	RPS15	185	5	5	1	1	17	10.39	Cytosol;Endoplasmic reticulum					Cytosol;Endoplasmic reticulum
129	High	P62244	40S ribosomal protein S15a OS	RPS15A	274	10	10	1	1	14.8	10.13
130	High	P62249	40S ribosomal protein S16 OS	RPS16	230	10	10	1	1	16.4	10.21	Cytosol;Endoplasmic reticulum			Cytosol;Endoplasmic reticulum
131	High	P0CW22	40S ribosomal protein S17-like OS	RPS17L	168	8	8	1	1	15.5	9.85
132	High	P62269	40S ribosomal protein S18 OS	RPS18	396	14	14	1	1	17.7	10.99	Cytosol				Cytosol
133	High	P39019	40S ribosomal protein S19 OS	RPS19	327	13	13	1	1	16.1	10.32	Nucleoplasm				Nucleoplasm			Nucleoplasm
134	High	P15880	40S ribosomal protein S2 OS	RPS2	421	17	17	1	1	31.3	10.24	Cytosol;Endoplasmic reticulum					Cytosol;Endoplasmic reticulum
135	High	P60866	40S ribosomal protein S20 OS	RPS20	141	5	5	1	1	13.4	9.94	Cytosol;Endoplasmic reticulum				Cytosol;Endoplasmic reticulum
136	High	P63220	40S ribosomal protein S21 OS	RPS21	120	6	6	1	1	9.1	8.5	Cytosol;Endoplasmic reticulum				Cytosol;Endoplasmic reticulum
137	High	P62266	40S ribosomal protein S23 OS	RPS23	100	7	7	1	1	15.8	10.49	Cytosol;Endoplasmic reticulum			Cytosol;Endoplasmic reticulum
138	High	P62847	40S ribosomal protein S24 OS	RPS24	103	6	6	1	1	15.4	10.78	Cytosol;Endoplasmic reticulum			Cytosol;Endoplasmic reticulum				Cytosol;Endoplasmic reticulum
139	High	P62851	40S ribosomal protein S25 OS	RPS25	179	12	12	1	1	13.7	10.11	Cytosol;Endoplasmic reticulum	Nucleoli			Cytosol;Endoplasmic reticulum		Nucleoli	Nucleoli
140	High	P62854	40S ribosomal protein S26 OS	RPS26	8	1	1	2	1	13	11	Cytosol;Endoplasmic reticulum	Nucleoli		Cytosol;Endoplasmic reticulum	Nucleoli
141	High	P42677	40S ribosomal protein S27 OS	RPS27	165	5	5	2	1	9.5	9.45	Cytosol;Endoplasmic reticulum	Nucleoli				Cytosol;Endoplasmic reticulum;Nucleoli
142	High	P62857	40S ribosomal protein S28 OS	RPS28	159	6	6	1	1	7.8	10.7	Cytosol					Cytosol		Cytosol
143	High	P62273	40S ribosomal protein S29 OS	RPS29	27	2	2	1	1	6.7	10.13	Cytosol;Endoplasmic reticulum				Cytosol;Endoplasmic reticulum
144	High	P23396	40S ribosomal protein S3 OS	RPS3	596	24	24	1	1	26.7	9.66	Cytosol;Endoplasmic reticulum				Cytosol;Endoplasmic reticulum
145	High	P62861	40S ribosomal protein S30 OS	FAU	31	3	3	1	1	6.6	12.15	Cytosol;Endoplasmic reticulum	Nucleoli		Cytosol;Endoplasmic reticulum;Nucleoli				Cytosol
146	High	P61247	40S ribosomal protein S3a OS	RPS3A	456	23	23	1	1	29.9	9.73	Cytosol;Endoplasmic reticulum;Nucleoli			Cytosol;Endoplasmic reticulum;Nucleoli				Endoplasmic reticulum
147	High	P62701	40S ribosomal protein S4, X isoform OS	RPS4X	551	21	21	3	1	29.6	10.15
148	High	P46782	40S ribosomal protein S5 OS	RPS5	453	17	17	1	1	22.9	9.72	Cytosol;Endoplasmic reticulum				Cytosol;Endoplasmic reticulum
149	High	P62753	40S ribosomal protein S6 OS	RPS6	391	15	15	1	1	28.7	10.84	Cytosol;Endoplasmic reticulum			Cytosol;Endoplasmic reticulum
150	High	P62081	40S ribosomal protein S7 OS	RPS7	350	16	16	1	1	22.1	10.1	Cytosol;Endoplasmic reticulum					Cytosol;Endoplasmic reticulum
151	High	P62241	40S ribosomal protein S8 OS	RPS8	373	16	16	1	1	24.2	10.32	Cytosol;Endoplasmic reticulum			Cytosol;Endoplasmic reticulum
152	High	P46781	40S ribosomal protein S9 OS	RPS9	183	14	14	1	1	22.6	10.65
153	High	P08865	40S ribosomal protein SA OS	RPSA	345	14	14	1	1	32.8	4.87	Cytosol;Plasma membrane				Cytosol;Plasma membrane
154	High	Q9BRK5	45 kDa calcium-binding protein OS	SDF4	29	7	7	1	1	41.8	4.86	Golgi apparatus				Golgi apparatus
155	High	P08195	4F2 cell-surface antigen heavy chain OS	SLC3A2	563	24	24	1	1	68	5.01	Plasma membrane	Nucleoplasm			Plasma membrane		Nucleoplasm	Nucleoplasm;Plasma membrane
156	High	P49189	4-trimethylaminobutyraldehyde dehydrogenase OS	ALDH9A1	5	2	2	1	1	53.8	5.87	Cytosol					Cytosol		Cytosol
157	High	O43422	52 kDa repressor of the inhibitor of the protein kinase OS	PRKRIR	4	1	1	1	1	87.6	5.86
158	High	Q9H0D6	5'-3' exoribonuclease 2 OS	XRN2	133	18	18	1	1	108.5	7.47	Nucleoli	Nucleoplasm		Nucleoli;Nucleoplasm
159	High	Q13131	5'-AMP-activated protein kinase catalytic subunit alpha-1 OS	PRKAA1	21	7	7	2	1	64	8.12	Nuclear speckles	Cytosol			Cytosol;Nuclear speckles			Nuclear speckles
160	High	P54619	5'-AMP-activated protein kinase subunit gamma-1 OS	PRKAG1	11	4	4	1	1	37.6	6.92	Cytosol	Nucleoplasm				Cytosol;Nucleoplasm
161	High	Q96CB9	5-methylcytosine rRNA methyltransferase NSUN4 OS	NSUN4	18	4	4	1	1	43.1	8.18
162	High	Q5TFE4	5'-nucleotidase domain-containing protein 1 OS	NT5DC1	6	1	1	1	1	51.8	6.35
163	High	Q86UY8	5'-nucleotidase domain-containing protein 3 OS	NT5DC3	3	1	1	1	1	63.4	8.31	Mitochondria	Cytosol	Predicted to be secreted			Cytosol;Mitochondria		Mitochondria
164	High	P21589	5'-nucleotidase OS	NT5E	8	3	3	1	1	63.3	7.03	Plasma membrane	Cytosol;Nucleoplasm			Plasma membrane	Cytosol;Nucleoplasm
165	High	P56378	6.8 kDa mitochondrial proteolipid OS	MP68	32	2	2	1	1	6.7	10.08
166	High	P10809	60 kDa heat shock protein, mitochondrial OS	HSPD1	3660	60	60	1	1	61	5.87	Mitochondria			Mitochondria
167	High	P05388	60S acidic ribosomal protein P0 OS	RPLP0	543	26	26	2	1	34.3	5.97	Cytosol;Endoplasmic reticulum				Cytosol;Endoplasmic reticulum
168	High	P05386	60S acidic ribosomal protein P1 OS	RPLP1	266	4	5	1	1	11.5	4.32	Cytosol;Endoplasmic reticulum				Cytosol;Endoplasmic reticulum
169	High	P05387	60S acidic ribosomal protein P2 OS	RPLP2	634	12	13	1	1	11.7	4.54	Mitochondria					Mitochondria
170	High	Q96D46	60S ribosomal export protein NMD3 OS	NMD3	23	4	4	1	1	57.6	7.14	Nucleoli;Nucleoplasm				Nucleoli;Nucleoplasm
171	High	P27635	60S ribosomal protein L10 OS	RPL10	394	10	10	2	1	24.6	10.08	Cytosol;Endoplasmic reticulum			Cytosol;Endoplasmic reticulum
172	High	P62906	60S ribosomal protein L10a OS	RPL10A	419	14	14	1	1	24.8	9.94	Cytosol;Endoplasmic reticulum	Nucleoli			Cytosol;Endoplasmic reticulum;Nucleoli
173	High	P62913	60S ribosomal protein L11 OS	RPL11	269	8	8	1	1	20.2	9.6	Vesicles					Vesicles
174	High	P30050	60S ribosomal protein L12 OS	RPL12	433	11	11	1	1	17.8	9.42	Golgi apparatus					Golgi apparatus
175	High	P26373	60S ribosomal protein L13 OS	RPL13	515	18	18	1	1	24.2	11.65	Cytosol;Endoplasmic reticulum;Nucleoli			Cytosol;Endoplasmic reticulum;Nucleoli
176	High	P40429	60S ribosomal protein L13a OS	RPL13A	209	11	11	2	1	23.6	10.93	Cytosol;Nucleoli					Cytosol;Nucleoli
177	High	P50914	60S ribosomal protein L14 OS	RPL14	207	6	6	1	1	23.4	10.93	Cytosol;Endoplasmic reticulum				Cytosol;Endoplasmic reticulum
178	High	P61313	60S ribosomal protein L15 OS	RPL15	302	10	10	1	1	24.1	11.62
179	High	P18621	60S ribosomal protein L17 OS	RPL17	235	13	13	1	1	21.4	10.17	Cytosol;Endoplasmic reticulum				Cytosol;Endoplasmic reticulum
180	High	Q07020	60S ribosomal protein L18 OS	RPL18	405	11	11	1	1	21.6	11.72	Cytosol;Endoplasmic reticulum	Nucleoli			Cytosol	Endoplasmic reticulum	Nucleoli
181	High	Q02543	60S ribosomal protein L18a OS	RPL18A	198	13	13	1	1	20.7	10.71	Cytosol;Nucleoli					Cytosol;Nucleoli			Cytosol;Nucleoli	Cytosol (correlation);Nucleoli (correlation)
182	High	P84098	60S ribosomal protein L19 OS	RPL19	335	11	11	1	1	23.5	11.47	Cytosol;Nucleoli			Cytosol;Nucleoli				Nucleoli
183	High	P46778	60S ribosomal protein L21 OS	RPL21	194	3	3	1	1	18.6	10.49	Cytosol;Endoplasmic reticulum;Nucleoli fibrillar center				Cytosol;Endoplasmic reticulum;Nucleoli fibrillar center
184	High	P35268	60S ribosomal protein L22 OS	RPL22	441	7	7	1	1	14.8	9.19	Nucleoli	Nucleoplasm				Nucleoli;Nucleoplasm		Nucleoli
185	High	P62829	60S ribosomal protein L23 OS	RPL23	455	11	11	1	1	14.9	10.51	Cytosol				Cytosol
186	High	P62750	60S ribosomal protein L23a OS	RPL23A	327	13	13	1	1	17.7	10.45	Cytosol;Endoplasmic reticulum;Nucleoli fibrillar center					Cytosol;Endoplasmic reticulum;Nucleoli fibrillar center
187	High	P83731	60S ribosomal protein L24 OS	RPL24	261	8	8	1	1	17.8	11.25	Cytosol;Endoplasmic reticulum			Cytosol;Endoplasmic reticulum
188	High	P61254	60S ribosomal protein L26 OS	RPL26	323	2	10	1	1	17.2	10.55	Cytosol;Endoplasmic reticulum	Nucleoli			Cytosol;Endoplasmic reticulum	Nucleoli
189	High	Q9UNX3	60S ribosomal protein L26-like 1 OS	RPL26L1	249	1	9	1	1	17.2	10.55	Cytosol;Endoplasmic reticulum	Nucleoli			Cytosol;Endoplasmic reticulum;Nucleoli
190	High	P61353	60S ribosomal protein L27 OS	RPL27	219	7	7	1	1	15.8	10.56	Nucleoli	Nucleoplasm		Nucleoli;Nucleoplasm
191	High	P46776	60S ribosomal protein L27a OS	RPL27A	254	8	8	1	1	16.6	11	Cytosol;Endoplasmic reticulum			Cytosol;Endoplasmic reticulum
192	High	P46779	60S ribosomal protein L28 OS	RPL28	218	8	8	1	1	15.7	12.02	Cytosol;Endoplasmic reticulum				Cytosol;Endoplasmic reticulum
193	High	P47914	60S ribosomal protein L29 OS	RPL29	97	4	4	1	1	17.7	11.66	Cytosol;Endoplasmic reticulum;Nucleoli				Cytosol;Endoplasmic reticulum;Nucleoli
194	High	P39023	60S ribosomal protein L3 OS	RPL3	768	25	25	2	1	46.1	10.18	Cytosol;Nucleoli				Cytosol;Nucleoli
195	High	P62888	60S ribosomal protein L30 OS	RPL30	231	9	9	1	1	12.8	9.63	Cytosol;Endoplasmic reticulum					Cytosol;Endoplasmic reticulum
196	High	P62899	60S ribosomal protein L31 OS	RPL31	176	8	8	1	1	14.5	10.54
197	High	P62910	60S ribosomal protein L32 OS	RPL32	137	6	6	1	1	15.9	11.33	Cytosol;Endoplasmic reticulum					Cytosol;Endoplasmic reticulum
198	High	P49207	60S ribosomal protein L34 OS	RPL34	346	8	8	1	1	13.3	11.47	Cytosol;Endoplasmic reticulum;Nucleoli				Cytosol;Endoplasmic reticulum;Nucleoli
199	High	P42766	60S ribosomal protein L35 OS	RPL35	109	5	5	1	1	14.5	11.05	Cytosol;Endoplasmic reticulum					Cytosol;Endoplasmic reticulum
200	High	P18077	60S ribosomal protein L35a OS	RPL35A	75	4	4	1	1	12.5	11.06
201	High	Q9Y3U8	60S ribosomal protein L36 OS	RPL36	161	8	8	1	1	12.2	11.59	Cytosol;Endoplasmic reticulum						Cytosol;Endoplasmic reticulum
202	High	P83881	60S ribosomal protein L36a OS	RPL36A	192	3	7	1	1	12.4	10.58	Cytosol;Endoplasmic reticulum	Plasma membrane			Cytosol;Endoplasmic reticulum	Plasma membrane
203	High	Q969Q0	60S ribosomal protein L36a-like OS	RPL36AL	178	2	6	1	1	12.5	10.65	Cytosol;Endoplasmic reticulum	Plasma membrane				Cytosol;Endoplasmic reticulum;Plasma membrane
204	High	P61513	60S ribosomal protein L37a OS	RPL37A	100	4	4	2	1	10.3	10.43	Cytosol;Endoplasmic reticulum					Cytosol;Endoplasmic reticulum
205	High	P63173	60S ribosomal protein L38 OS	RPL38	51	5	5	1	1	8.2	10.1	Cytosol;Endoplasmic reticulum				Cytosol;Endoplasmic reticulum
206	High	P62891	60S ribosomal protein L39 OS	RPL39	36	1	1	2	1	6.4	12.56
207	High	P36578	60S ribosomal protein L4 OS	RPL4	1095	28	28	1	1	47.7	11.06	Cytosol;Endoplasmic reticulum	Nuclear bodies;Nucleoli			Cytosol;Endoplasmic reticulum;Nucleoli	Nuclear bodies		Nucleoli	Cytosol;Nuclear bodies;Nucleoli
208	High	P46777	60S ribosomal protein L5 OS	RPL5	761	19	19	1	1	34.3	9.72	Cytosol;Endoplasmic reticulum	Nucleoli;Nucleoli rim			Cytosol;Endoplasmic reticulum;Nucleoli;Nucleoli rim
209	High	Q02878	60S ribosomal protein L6 OS	RPL6	820	24	24	1	1	32.7	10.58	Cytokinetic bridge;Microtubules					Cytokinetic bridge;Microtubules		Cytokinetic bridge		Cytokinetic bridge (biological definition)
210	High	P18124	60S ribosomal protein L7 OS	RPL7	755	23	23	1	1	29.2	10.65	Cytosol;Endoplasmic reticulum	Nucleoli				Cytosol;Endoplasmic reticulum;Nucleoli
211	High	P62424	60S ribosomal protein L7a OS	RPL7A	458	21	21	1	1	30	10.61	Nucleoli	Vesicles				Nucleoli;Vesicles
212	High	Q6DKI1	60S ribosomal protein L7-like 1 OS	RPL7L1	35	5	5	1	1	28.6	10.51	Mitochondria;Nucleoli					Mitochondria;Nucleoli
213	High	P62917	60S ribosomal protein L8 OS	RPL8	423	15	15	1	1	28	11.03	Cytosol;Endoplasmic reticulum;Nucleoli				Cytosol;Endoplasmic reticulum;Nucleoli
214	High	P32969	60S ribosomal protein L9 OS	RPL9	318	13	13	1	1	21.9	9.95	Cytosol;Endoplasmic reticulum	Nucleoli			Cytosol;Endoplasmic reticulum;Nucleoli
215	High	Q9Y221	60S ribosome subunit biogenesis protein NIP7 homolog OS	NIP7	19	3	3	1	1	20.4	8.51	Nucleoli;Nucleoplasm				Nucleoli;Nucleoplasm
216	High	Q16875	6-phosphofructo-2-kinase/fructose-2,6-bisphosphatase 3 OS	PFKFB3	2	1	1	1	1	59.6	8.21	Nucleoplasm			Nucleoplasm
217	High	P52209	6-phosphogluconate dehydrogenase, decarboxylating OS	PGD	28	7	7	1	1	53.1	7.23	Cytosol;Intermediate filaments					Cytosol;Intermediate filaments		Intermediate filaments
218	High	O95336	6-phosphogluconolactonase OS	PGLS	10	3	3	1	1	27.5	6.05	Nucleoplasm	Cytosol			Cytosol;Nucleoplasm
219	High	P11021	78 kDa glucose-regulated protein OS	HSPA5	2205	43	45	2	1	72.3	5.16	Cytosol					Cytosol
220	High	Q9UBM7	7-dehydrocholesterol reductase OS	DHCR7	20	5	5	1	1	54.5	8.7	Endoplasmic reticulum				Endoplasmic reticulum
221	High	Q7L2J0	7SK snRNA methylphosphate capping enzyme OS	MEPCE	10	3	3	1	1	74.3	9.57	Nucleoplasm	Cell Junctions				Cell Junctions;Nucleoplasm		Nucleoplasm
222	High	P42684	Abelson tyrosine-protein kinase 2 OS	ABL2	3	2	2	2	1	128.3	8.07	Nucleoplasm	Vesicles				Nucleoplasm;Vesicles		Nucleoplasm
223	High	O95870	Abhydrolase domain-containing protein 16A OS	ABHD16A	26	6	6	1	1	63.2	8.13
224	High	Q8IZP0	Abl interactor 1 OS	ABI1	12	4	4	1	1	55	7.06	Plasma membrane					Plasma membrane
225	High	Q9NYB9	Abl interactor 2 OS	ABI2	10	2	2	1	1	55.6	6.16	Nucleoplasm	Cytosol;Vesicles			Cytosol;Nucleoplasm	Vesicles
226	High	A1L0T0	Acetolactate synthase-like protein OS	ILVBL	200	13	13	1	1	67.8	8.15	Golgi apparatus;Vesicles					Golgi apparatus;Vesicles
227	High	Q9BWD1	Acetyl-CoA acetyltransferase, cytosolic OS	ACAT2	5	1	1	1	1	41.3	6.92	Cytosol	Nucleoplasm				Cytosol;Nucleoplasm		Cytosol;Nucleoplasm
228	High	P24752	Acetyl-CoA acetyltransferase, mitochondrial OS	ACAT1	86	10	10	1	1	45.2	8.85	Mitochondria			Mitochondria				Mitochondria
229	High	Q13085	Acetyl-CoA carboxylase 1 OS	ACACA	12	4	4	2	1	265.4	6.37	Cytosol	Actin filaments;Nucleoli fibrillar center			Cytosol		Actin filaments;Nucleoli fibrillar center
230	High	O00400	Acetyl-coenzyme A transporter 1 OS	SLC33A1	27	6	6	1	1	60.9	7.33	Nucleoplasm					Nucleoplasm
231	High	Q92485	Acid sphingomyelinase-like phosphodiesterase 3b OS	SMPDL3B	2	1	1	1	1	50.8	5.64	Cytosol	Golgi apparatus	Predicted to be secreted			Cytosol;Golgi apparatus
232	High	O43427	Acidic fibroblast growth factor intracellular-binding protein OS	FIBP	9	3	3	1	1	41.9	6.48	Nuclear speckles				Nuclear speckles
233	High	P39687	Acidic leucine-rich nuclear phosphoprotein 32 family member A OS	ANP32A	26	3	4	3	1	28.6	4.09	Centrosome;Nucleoplasm	Cytosol		Centrosome;Nucleoplasm	Cytosol
234	High	Q92688	Acidic leucine-rich nuclear phosphoprotein 32 family member B OS	ANP32B	24	2	3	3	1	28.8	4.06	Nucleoplasm	Centrosome;Cytosol		Centrosome;Nucleoplasm	Cytosol
235	High	Q9BTT0	Acidic leucine-rich nuclear phosphoprotein 32 family member E OS	ANP32E	13	3	3	1	1	30.7	3.85	Centrosome;Nucleoplasm	Cytosol		Centrosome;Nucleoplasm	Cytosol
236	High	Q99798	Aconitate hydratase, mitochondrial OS	ACO2	84	19	19	1	1	85.4	7.61	Mitochondria					Mitochondria
237	High	P68032	Actin, alpha cardiac muscle 1 OS	ACTC1	1549	3	23	3	1	42	5.39
238	High	P68133	Actin, alpha skeletal muscle OS	ACTA1	1547	1	21	1	1	42	5.39
239	High	P60709	Actin, cytoplasmic 1 OS	ACTB	3255	14	37	3	1	41.7	5.48
240	High	Q9NQW6	Actin-binding protein anillin OS	ANLN	75	15	15	1	1	124.1	8.07	Nucleoplasm	Midbody		Midbody;Nucleoplasm				Nucleoplasm		Midbody (biological definition)
241	High	O96019	Actin-like protein 6A OS	ACTL6A	4	3	3	1	1	47.4	5.6	Nucleoplasm	Cytosol		Nucleoplasm		Cytosol
242	High	P61160	Actin-related protein 2 OS	ACTR2	142	12	12	1	1	44.7	6.74	Cytosol					Cytosol
243	High	O15143	Actin-related protein 2/3 complex subunit 1B OS	ARPC1B	113	14	14	2	1	40.9	8.35	Cytosol;Vesicles				Cytosol;Vesicles
244	High	O15144	Actin-related protein 2/3 complex subunit 2 OS	ARPC2	73	11	11	1	1	34.3	7.36	Nucleoplasm				Nucleoplasm
245	High	O15145	Actin-related protein 2/3 complex subunit 3 OS	ARPC3	15	4	4	1	1	20.5	8.59	Nucleoplasm						Nucleoplasm
246	High	P59998	Actin-related protein 2/3 complex subunit 4 OS	ARPC4	70	4	4	1	1	19.7	8.43
247	High	O15511	Actin-related protein 2/3 complex subunit 5 OS	ARPC5	43	6	7	1	1	16.3	5.67	Cell Junctions;Cytosol;Plasma membrane;Vesicles					Cell Junctions;Cytosol;Plasma membrane;Vesicles
248	High	Q9BPX5	Actin-related protein 2/3 complex subunit 5-like protein OS	ARPC5L	40	5	6	1	1	16.9	6.6
249	High	P61158	Actin-related protein 3 OS	ACTR3	255	17	19	2	1	47.3	5.88
250	High	Q9P1U1	Actin-related protein 3B OS	ACTR3B	50	1	3	2	1	47.6	5.88
251	High	Q9H9F9	Actin-related protein 5 OS	ACTR5	5	2	2	1	1	68.3	5.27
252	High	P53999	Activated RNA polymerase II transcriptional coactivator p15 OS	SUB1	75	6	6	1	1	14.4	9.6	Nucleoli;Nucleoplasm				Nucleoli;Nucleoplasm
253	High	Q8N3C0	Activating signal cointegrator 1 complex subunit 3 OS	ASCC3	18	7	7	1	1	251.3	7.09	Cytosol	Golgi apparatus			Cytosol	Golgi apparatus
254	High	Q15650	Activating signal cointegrator 1 OS	TRIP4	2	2	2	1	1	66.1	7.85	Nuclear bodies;Nucleoplasm				Nuclear bodies;Nucleoplasm
255	High	O95433	Activator of 90 kDa heat shock protein ATPase homolog 1 OS	AHSA1	61	12	12	1	1	38.3	5.53	Cytosol				Cytosol
256	High	Q9ULW3	Activator of basal transcription 1 OS	ABT1	37	5	5	1	1	31.1	9.88	Vesicles					Vesicles
257	High	Q86WX3	Active regulator of SIRT1 OS	RPS19BP1	3	1	1	1	1	15.4	10.74	Cytosol;Nucleoli	Nucleoplasm			Nucleoli;Nucleoplasm		Cytosol		Cytosol;Nucleoli;Nucleoplasm
258	High	Q9H2P0	Activity-dependent neuroprotector homeobox protein OS	ADNP	38	10	10	1	1	123.5	7.34	Nucleoplasm					Nucleoplasm
259	High	O14561	Acyl carrier protein, mitochondrial OS	NDUFAB1	15	3	3	1	1	17.4	4.93	Mitochondria	Nucleoplasm			Mitochondria	Nucleoplasm		Mitochondria
260	High	P13798	Acylamino-acid-releasing enzyme OS	APEH	15	4	4	1	1	81.2	5.48	Cytosol			Cytosol				Cytosol
261	High	Q709F0	Acyl-CoA dehydrogenase family member 11 OS	ACAD11	77	11	11	1	1	87.2	8.12
262	High	Q9H845	Acyl-CoA dehydrogenase family member 9, mitochondrial OS	ACAD9	112	15	15	1	1	68.7	7.96	Mitochondria			Mitochondria				Mitochondria
263	High	O00767	Acyl-CoA desaturase OS	SCD	4	1	1	1	1	41.5	9	Endoplasmic reticulum			Endoplasmic reticulum				Endoplasmic reticulum
264	High	Q4G176	Acyl-CoA synthetase family member 3, mitochondrial OS	ACSF3	6	3	3	1	1	64.1	8.37
265	High	Q92604	Acyl-CoA:lysophosphatidylglycerol acyltransferase 1 OS	LPGAT1	7	2	2	1	1	43.1	8.92
266	High	Q5T8D3	Acyl-CoA-binding domain-containing protein 5 OS	ACBD5	23	2	2	1	1	60.1	5.33	Peroxisomes			Peroxisomes
267	High	P07108	Acyl-CoA-binding protein OS	DBI	11	1	1	1	1	10	6.57
268	High	Q9NPJ3	Acyl-coenzyme A thioesterase 13 OS	ACOT13	12	3	3	1	1	15	9.14	Cell Junctions					Cell Junctions
269	High	P49753	Acyl-coenzyme A thioesterase 2, mitochondrial OS	ACOT2	21	5	5	2	1	53.2	8.47	Mitochondria					Mitochondria
270	High	O14734	Acyl-coenzyme A thioesterase 8 OS	ACOT8	35	5	5	1	1	35.9	7.56	Vesicles	Mitochondria			Vesicles	Mitochondria
271	High	Q9Y305	Acyl-coenzyme A thioesterase 9, mitochondrial OS	ACOT9	32	8	8	1	1	49.9	8.6	Cytosol;Plasma membrane	Nucleoplasm				Cytosol;Nucleoplasm;Plasma membrane
272	High	Q53H12	Acylglycerol kinase, mitochondrial OS	AGK	128	23	23	1	1	47.1	8.09	Mitochondria	Vesicles			Mitochondria	Vesicles
273	High	O75608	Acyl-protein thioesterase 1 OS	LYPLA1	11	3	3	1	1	24.7	6.77	Cytosol;Nucleoplasm					Cytosol;Nucleoplasm
274	High	O95372	Acyl-protein thioesterase 2 OS	LYPLA2	12	2	2	1	1	24.7	7.23	Cytosol	Nucleoplasm					Cytosol;Nucleoplasm
275	High	Q6P587	Acylpyruvase FAHD1, mitochondrial OS	FAHD1	13	2	2	1	1	24.8	7.39	Mitochondria	Nucleoplasm		Mitochondria;Nucleoplasm
276	High	P46108	Adapter molecule crk OS	CRK	4	1	1	1	1	33.8	5.55	Plasma membrane					Plasma membrane
277	High	Q8NC96	Adaptin ear-binding coat-associated protein 1 OS	NECAP1	10	2	3	1	1	29.7	6.8	Vesicles	Cytosol				Cytosol;Vesicles
278	High	Q9NVZ3	Adaptin ear-binding coat-associated protein 2 OS	NECAP2	12	3	4	1	1	28.3	8.38	Endoplasmic reticulum					Endoplasmic reticulum		Endoplasmic reticulum
279	High	P07741	Adenine phosphoribosyltransferase OS	APRT	15	4	4	1	1	19.6	6.02	Cytosol;Nucleoplasm				Cytosol		Nucleoplasm	Nucleoplasm
280	High	Q8TB61	Adenosine 3'-phospho 5'-phosphosulfate transporter 1 OS	SLC35B2	15	5	5	1	1	47.5	9.16	Vesicles					Vesicles
281	High	P00813	Adenosine deaminase OS	ADA	29	5	5	1	1	40.7	5.95	Plasma membrane	Cytosol			Cytosol;Plasma membrane			Cytosol;Plasma membrane
282	High	P23526	Adenosylhomocysteinase OS	AHCY	38	5	5	1	1	47.7	6.34	Cytosol				Cytosol
283	High	O43306	Adenylate cyclase type 6 OS	ADCY6	3	2	2	2	1	130.5	8.22	Golgi apparatus					Golgi apparatus
284	High	P54819	Adenylate kinase 2, mitochondrial OS	AK2	267	17	17	1	1	26.5	7.81	Mitochondria					Mitochondria
285	High	P27144	Adenylate kinase 4, mitochondrial OS	AK4	19	3	3	1	1	25.3	8.4	Mitochondria				Mitochondria
286	High	P00568	Adenylate kinase isoenzyme 1 OS	AK1	9	4	4	1	1	21.6	8.63	Cytosol				Cytosol
287	High	P30566	Adenylosuccinate lyase OS	ADSL	5	2	2	1	1	54.9	7.11	Cytosol			Cytosol				Cytosol
288	High	Q01518	Adenylyl cyclase-associated protein 1 OS	CAP1	135	11	11	1	1	51.9	8.06	Cytosol					Cytosol		Cytosol
289	High	Q9HDC9	Adipocyte plasma membrane-associated protein OS	APMAP	346	16	16	1	1	46.5	6.16	Plasma membrane					Plasma membrane
290	High	Q86V24	Adiponectin receptor protein 2 OS	ADIPOR2	2	1	1	1	1	43.9	6.6
291	High	P35318	ADM OS	ADM	3	1	1	1	1	20.4	10.84
292	High	P12235	ADP/ATP translocase 1 OS	SLC25A4	484	2	19	2	1	33	9.76	Mitochondria				Mitochondria
293	High	P05141	ADP/ATP translocase 2 OS	SLC25A5	1144	16	37	2	1	32.8	9.69	Mitochondria				Mitochondria
294	High	P12236	ADP/ATP translocase 3 OS	SLC25A6	745	4	29	2	1	32.8	9.74	Mitochondria				Mitochondria
295	High	Q9BRR6	ADP-dependent glucokinase OS	ADPGK	18	5	5	1	1	54.1	6.2	Centrosome					Centrosome
296	High	P61204	ADP-ribosylation factor 3 OS	ARF3	36	4	5	2	1	20.6	7.43
297	High	P18085	ADP-ribosylation factor 4 OS	ARF4	22	3	4	1	1	20.5	7.14
298	High	P84085	ADP-ribosylation factor 5 OS	ARF5	20	2	3	1	1	20.5	6.79
299	High	P62330	ADP-ribosylation factor 6 OS	ARF6	25	6	6	1	1	20.1	8.95	Cytosol				Cytosol
300	High	Q8N6T3	ADP-ribosylation factor GTPase-activating protein 1 OS	ARFGAP1	26	2	2	1	1	44.6	5.66	Golgi apparatus;Vesicles	Nuclear membrane			Golgi apparatus;Vesicles		Nuclear membrane
301	High	Q8N6H7	ADP-ribosylation factor GTPase-activating protein 2 OS	ARFGAP2	13	2	2	1	1	56.7	7.99	Golgi apparatus				Golgi apparatus
302	High	Q9UJY5	ADP-ribosylation factor-binding protein GGA1 OS	GGA1	4	2	2	1	1	70.3	5.29	Golgi apparatus;Vesicles	Nucleoplasm			Golgi apparatus;Vesicles		Nucleoplasm
303	High	Q9UJY4	ADP-ribosylation factor-binding protein GGA2 OS	GGA2	4	2	2	1	1	67.1	6.55	Golgi apparatus			Golgi apparatus
304	High	P40616	ADP-ribosylation factor-like protein 1 OS	ARL1	7	1	1	1	1	20.4	5.72	Golgi apparatus				Golgi apparatus
305	High	Q3SXY8	ADP-ribosylation factor-like protein 13B OS	ARL13B	24	2	2	1	1	48.6	6.62
306	High	Q15041	ADP-ribosylation factor-like protein 6-interacting protein 1 OS	ARL6IP1	99	5	5	1	1	23.3	9.32	Endoplasmic reticulum					Endoplasmic reticulum
307	High	Q66PJ3	ADP-ribosylation factor-like protein 6-interacting protein 4 OS	ARL6IP4	7	2	2	1	1	44.9	10.93	Nucleoplasm	Mitochondria				Nucleoplasm	Mitochondria
308	High	Q8N6S5	ADP-ribosylation factor-like protein 6-interacting protein 6 OS	ARL6IP6	9	1	1	1	1	24.7	6.33	Nuclear membrane	Cytosol				Cytosol;Nuclear membrane
309	High	Q9NVJ2	ADP-ribosylation factor-like protein 8B OS	ARL8B	31	9	9	2	1	21.5	8.43
310	High	Q13795	ADP-ribosylation factor-related protein 1 OS	ARFRP1	4	1	1	1	1	22.6	7.56	Golgi apparatus				Golgi apparatus			Golgi apparatus
311	High	Q9UKK9	ADP-sugar pyrophosphatase OS	NUDT5	20	3	3	1	1	24.3	4.94	Vesicles	Centrosome;Nucleoplasm				Centrosome;Nucleoplasm;Vesicles
312	High	Q9UHB7	AF4/FMR2 family member 4 OS	AFF4	9	2	2	1	1	127.4	9.31	Nucleoli fibrillar center;Nucleoplasm				Nucleoli fibrillar center;Nucleoplasm
313	High	P55196	Afadin OS	MLLT4	25	7	7	1	1	206.7	6.47
314	High	Q9Y4W6	AFG3-like protein 2 OS	AFG3L2	323	32	32	1	1	88.5	8.66	Mitochondria				Mitochondria
315	High	O43488	Aflatoxin B1 aldehyde reductase member 2 OS	AKR7A2	4	1	1	2	1	39.6	7.17	Cytosol				Cytosol
316	High	O00468	Agrin OS	AGRN	10	4	4	1	1	217.1	6.39	Cytosol	Plasma membrane	Predicted to be secreted			Cytosol;Plasma membrane
317	High	O00170	AH receptor-interacting protein OS	AIP	26	5	5	1	1	37.6	6.29	Cytosol				Cytosol
318	High	Q92667	A-kinase anchor protein 1, mitochondrial OS	AKAP1	29	7	7	1	1	97.3	4.94	Mitochondria				Mitochondria
319	High	Q02952	A-kinase anchor protein 12 OS	AKAP12	836	53	53	1	1	191.4	4.41	Cytosol;Plasma membrane			Cytosol;Plasma membrane				Cytosol;Plasma membrane
320	High	Q12802	A-kinase anchor protein 13 OS	AKAP13	7	3	3	1	1	307.4	5.24	Cytosol				Cytosol
321	High	Q02040	A-kinase anchor protein 17A OS	AKAP17A	5	2	2	1	1	80.7	9.73	Nuclear speckles	Cytosol			Nuclear speckles	Cytosol
322	High	Q9ULX6	A-kinase anchor protein 8-like OS	AKAP8L	10	2	2	1	1	71.6	5.07	Nuclear speckles				Nuclear speckles
323	High	Q9NRG9	Aladin OS	AAAS	148	17	17	1	1	59.5	7.5	Nuclear membrane	Centrosome;Cytosol				Centrosome;Cytosol;Nuclear membrane
324	High	P49588	Alanine--tRNA ligase, cytoplasmic OS	AARS	49	9	9	1	1	106.7	5.53	Cytosol				Cytosol			Cytosol
325	High	Q9BTE6	Alanyl-tRNA editing protein Aarsd1 OS	AARSD1	4	1	1	1	1	45.5	6.42	Cytosol;Nuclear membrane					Cytosol;Nuclear membrane
326	High	Q8IZ83	Aldehyde dehydrogenase family 16 member A1 OS	ALDH16A1	8	3	3	1	1	85.1	6.79	Mitochondria					Mitochondria
327	High	P30837	Aldehyde dehydrogenase X, mitochondrial OS	ALDH1B1	53	9	9	1	1	57.2	6.8	Mitochondria	Cytosol;Nucleoplasm;Vesicles			Mitochondria		Cytosol;Nucleoplasm;Vesicles	Mitochondria
328	High	P15121	Aldose reductase OS	AKR1B1	8	3	3	2	1	35.8	6.98	Cytosol	Nucleoplasm			Cytosol;Nucleoplasm			Cytosol	Cytosol;Nucleoplasm
329	High	O00116	Alkyldihydroxyacetonephosphate synthase, peroxisomal OS	AGPS	318	27	27	1	1	72.9	7.34	Peroxisomes				Peroxisomes
330	High	Q6UW56	All-trans retinoic acid-induced differentiation factor OS	ATRAID	51	1	1	1	1	24.7	7.25
331	High	Q6NUM9	All-trans-retinol 13,14-reductase OS	RETSAT	34	10	10	1	1	66.8	8.28	Nucleoli						Nucleoli
332	High	Q9BYC5	Alpha-(1,6)-fucosyltransferase OS	FUT8	15	6	6	1	1	66.5	7.66	Golgi apparatus	Cytosol;Nucleoplasm				Cytosol;Golgi apparatus;Nucleoplasm
333	High	Q8NFV4	Alpha/beta hydrolase domain-containing protein 11 OS	ABHD11	12	2	2	1	1	34.7	9.48	Mitochondria				Mitochondria
334	High	Q9H6U8	Alpha-1,2-mannosyltransferase ALG9 OS	ALG9	14	2	2	1	1	69.8	8.68	Endoplasmic reticulum					Endoplasmic reticulum
335	High	Q9H553	Alpha-1,3/1,6-mannosyltransferase ALG2 OS	ALG2	23	4	4	1	1	47.1	7.05	Actin filaments;Cytosol			Actin filaments;Cytosol				Actin filaments
336	High	P26572	Alpha-1,3-mannosyl-glycoprotein 2-beta-N-acetylglucosaminyltransferase OS	MGAT1	5	1	1	1	1	50.8	9.16
337	High	Q10469	Alpha-1,6-mannosyl-glycoprotein 2-beta-N-acetylglucosaminyltransferase OS	MGAT2	14	3	3	1	1	51.5	8.76	Golgi apparatus				Golgi apparatus
338	High	Q09328	Alpha-1,6-mannosylglycoprotein 6-beta-N-acetylglucosaminyltransferase A OS	MGAT5	14	4	4	1	1	84.5	8.12
339	High	P30533	Alpha-2-macroglobulin receptor-associated protein OS	LRPAP1	26	5	5	1	1	41.4	8.78	Endoplasmic reticulum				Endoplasmic reticulum
340	High	P12814	Alpha-actinin-1 OS	ACTN1	125	16	23	2	1	103	5.41	Actin filaments;Focal adhesion sites;Plasma membrane					Actin filaments;Focal adhesion sites;Plasma membrane
341	High	O43707	Alpha-actinin-4 OS	ACTN4	94	11	18	3	1	104.8	5.44	Actin filaments;Nuclear bodies	Cytosol			Cytosol;Nuclear bodies	Actin filaments
342	High	P35611	Alpha-adducin OS	ADD1	3	2	2	1	1	80.9	5.83	Plasma membrane	Nucleoplasm		Nucleoplasm;Plasma membrane				Nucleoplasm
343	High	P49419	Alpha-aminoadipic semialdehyde dehydrogenase OS	ALDH7A1	11	5	5	1	1	58.5	7.99	Mitochondria	Cytosol			Cytosol;Mitochondria			Mitochondria
344	High	Q9UBT7	Alpha-catulin OS	CTNNAL1	5	1	1	1	1	81.8	6.64
345	High	P61163	Alpha-centractin OS	ACTR1A	25	8	8	2	1	42.6	6.64	Microtubules					Microtubules
346	High	O43768	Alpha-endosulfine OS	ENSA	25	3	3	2	1	13.4	7.24	Nucleoli;Nucleoplasm	Cytosol;Microtubules				Cytosol;Microtubules;Nucleoli;Nucleoplasm		Nucleoli
347	High	P06733	Alpha-enolase OS	ENO1	1174	31	34	2	1	47.1	7.39	Cytosol;Plasma membrane			Cytosol;Plasma membrane				Cytosol;Plasma membrane
348	High	P06280	Alpha-galactosidase A OS	GLA	2	1	1	1	1	48.7	5.6
349	High	Q12800	Alpha-globin transcription factor CP2 OS	TFCP2	12	3	3	1	1	57.2	5.8	Nucleoplasm	Cytosol			Nucleoplasm		Cytosol
350	High	Q16352	Alpha-internexin OS	INA	163	10	13	2	1	55.4	5.4	Intermediate filaments	Cytosol				Cytosol;Intermediate filaments
351	High	Q16706	Alpha-mannosidase 2 OS	MAN2A1	21	5	5	1	1	131.1	7.58	Golgi apparatus				Golgi apparatus
352	High	Q9UHK6	Alpha-methylacyl-CoA racemase OS	AMACR	5	2	2	1	1	42.4	6.44	Plasma membrane;Vesicles				Vesicles	Plasma membrane
353	High	P17050	Alpha-N-acetylgalactosaminidase OS	NAGA	6	1	1	1	1	46.5	5.19
354	High	P54802	Alpha-N-acetylglucosaminidase OS	NAGLU	2	1	1	1	1	82.2	6.65
355	High	Q9NVD7	Alpha-parvin OS	PARVA	8	2	2	1	1	42.2	5.95	Actin filaments;Focal adhesion sites	Cytosol			Actin filaments;Cytosol;Focal adhesion sites
356	High	P54920	Alpha-soluble NSF attachment protein OS	NAPA	31	10	10	2	1	33.2	5.36	Cytosol						Cytosol
357	High	P40222	Alpha-taxilin OS	TXLNA	97	14	14	1	1	61.9	6.52	Cytosol	Centrosome;Nucleoplasm				Centrosome;Cytosol;Nucleoplasm
358	High	Q8TCU4	Alstrom syndrome protein 1 OS	ALMS1	2	1	1	1	1	460.7	6.28	Centrosome;Cytosol	Nucleoplasm				Centrosome;Cytosol;Nucleoplasm
359	High	Q06203	Amidophosphoribosyltransferase OS	PPAT	3	1	1	1	1	57.4	6.76	Midbody ring					Midbody ring		Midbody ring		Midbody ring (biological definition)
360	High	Q12904	Aminoacyl tRNA synthase complex-interacting multifunctional protein 1 OS	AIMP1	30	7	7	1	1	34.3	8.43	Cytosol		Predicted to be secreted	Cytosol
361	High	Q13155	Aminoacyl tRNA synthase complex-interacting multifunctional protein 2 OS	AIMP2	30	6	6	1	1	35.3	8.22	Cytosol					Cytosol
362	High	Q9H4A4	Aminopeptidase B OS	RNPEP	17	3	3	1	1	72.5	5.74	Golgi apparatus		Predicted to be secreted			Golgi apparatus
363	High	P15144	Aminopeptidase N OS	ANPEP	4	1	1	1	1	109.5	5.48	Plasma membrane				Plasma membrane
364	High	Q01433	AMP deaminase 2 OS	AMPD2	16	3	3	1	1	100.6	6.93	Cytosol			Cytosol				Cytosol
365	High	Q96FJ0	AMSH-like protease OS	STAMBPL1	2	1	1	1	1	49.8	7.23	Plasma membrane					Plasma membrane
366	High	Q92870	Amyloid beta A4 precursor protein-binding family B member 2 OS	APBB2	4	1	1	1	1	83.3	6.1	Mitochondria					Mitochondria		Mitochondria
367	High	P05067	Amyloid beta A4 protein OS	APP	13	3	4	1	1	86.9	4.82	Golgi apparatus	Vesicles				Golgi apparatus;Vesicles
368	High	Q06481	Amyloid-like protein 2 OS	APLP2	4	2	3	1	1	86.9	4.79	Vesicles					Vesicles
369	High	Q9H1A4	Anaphase-promoting complex subunit 1 OS	ANAPC1	23	6	6	1	1	216.4	6.3	Vesicles					Vesicles
370	High	Q9UJX5	Anaphase-promoting complex subunit 4 OS	ANAPC4	5	2	2	1	1	92.1	5.53	Intermediate filaments					Intermediate filaments
371	High	Q9UJX4	Anaphase-promoting complex subunit 5 OS	ANAPC5	11	2	2	1	1	85	6.87	Nucleoplasm					Nucleoplasm
372	High	Q9UJX3	Anaphase-promoting complex subunit 7 OS	ANAPC7	14	4	4	1	1	66.8	5.64	Cytosol;Nucleoplasm					Cytosol;Nucleoplasm			Cytosol;Nucleoplasm
373	High	Q9Y679	Ancient ubiquitous protein 1 OS	AUP1	119	12	12	1	1	53	8.09	Nucleoplasm;Vesicles					Nucleoplasm;Vesicles
374	High	P04920	Anion exchange protein 2 OS	SLC4A2	41	12	12	1	1	136.9	6.29	Nuclear speckles;Plasma membrane	Cytosol				Cytosol;Nuclear speckles;Plasma membrane
375	High	Q9P0K7	Ankycorbin OS	RAI14	7	2	2	1	1	110	6.21	Nucleoplasm	Actin filaments;Cytosol			Nucleoplasm	Actin filaments	Cytosol
376	High	Q9P2G1	Ankyrin repeat and IBR domain-containing protein 1 OS	ANKIB1	5	2	2	1	1	121.9	5.11	Cytosol;Plasma membrane				Cytosol;Plasma membrane
377	High	Q8IWZ3	Ankyrin repeat and KH domain-containing protein 1 OS	ANKHD1	9	2	4	1	1	269.3	5.73
378	High	Q86XL3	Ankyrin repeat and LEM domain-containing protein 2 OS	ANKLE2	42	11	11	1	1	104.1	7.09	Endoplasmic reticulum;Plasma membrane				Endoplasmic reticulum	Plasma membrane
379	High	Q9H8Y5	Ankyrin repeat and zinc finger domain-containing protein 1 OS	ANKZF1	4	1	1	1	1	80.9	8.41	Nucleoplasm	Cytosol;Nuclear bodies				Cytosol;Nuclear bodies;Nucleoplasm
380	High	Q6UB99	Ankyrin repeat domain-containing protein 11 OS	ANKRD11	3	1	1	1	1	297.7	7.11	Nucleoplasm	Cytosol		Cytosol;Nucleoplasm				Nucleoplasm
381	High	O75179	Ankyrin repeat domain-containing protein 17 OS	ANKRD17	11	2	4	1	1	274.1	6.52	Nucleoplasm	Nuclear membrane			Nucleoplasm	Nuclear membrane		Nucleoplasm
382	High	Q53LP3	Ankyrin repeat domain-containing protein SOWAHC OS	SOWAHC	2	1	1	1	1	55.6	7.03	Cytosol					Cytosol		Cytosol
383	High	P04083	Annexin A1 OS	ANXA1	179	17	17	1	1	38.7	7.02	Cytosol;Plasma membrane	Nucleoplasm	Predicted to be secreted	Cytosol;Nucleoplasm;Plasma membrane				Cytosol;Plasma membrane
384	High	P50995	Annexin A11 OS	ANXA11	94	11	12	1	1	54.4	7.65	Nucleoplasm	Cytosol			Cytosol;Nucleoplasm
385	High	P27216	Annexin A13 OS	ANXA13	8	1	2	1	1	35.4	5.6	Plasma membrane	Nucleoplasm			Plasma membrane	Nucleoplasm
386	High	P07355	Annexin A2 OS	ANXA2	2459	57	57	2	1	38.6	7.75	Plasma membrane	Cytosol	Predicted to be secreted			Cytosol;Plasma membrane
387	High	P09525	Annexin A4 OS	ANXA4	286	22	22	1	1	35.9	6.13	Cytosol					Cytosol
388	High	P08758	Annexin A5 OS	ANXA5	118	17	17	1	1	35.9	5.05	Nuclear membrane					Nuclear membrane		Nuclear membrane
389	High	P08133	Annexin A6 OS	ANXA6	5	2	2	1	1	75.8	5.6	Cytosol					Cytosol		Cytosol
390	High	P20073	Annexin A7 OS	ANXA7	39	8	8	1	1	52.7	5.68	Nucleoplasm	Cytosol				Cytosol;Nucleoplasm
391	High	Q4KMQ2	Anoctamin-6 OS	ANO6	66	12	12	1	1	106.1	7.77	Cytosol;Plasma membrane				Plasma membrane		Cytosol
392	High	Q9HCE9	Anoctamin-8 OS	ANO8	9	3	3	1	1	135.9	5.82
393	High	A1A5B4	Anoctamin-9 OS	ANO9	3	1	1	1	1	90.3	8.16	Golgi apparatus						Golgi apparatus	Golgi apparatus
394	High	Q9H6X2	Anthrax toxin receptor 1 OS	ANTXR1	6	3	3	2	1	62.7	7.61	Vesicles						Vesicles
395	High	P46013	Antigen KI-67 OS	MKI67	293	51	51	1	1	358.5	9.45	Nucleoli rim;Nucleoplasm	Mitotic chromosome		Mitotic chromosome;Nucleoli rim;Nucleoplasm				Mitotic chromosome	Nucleoli rim;Nucleoplasm
396	High	Q03518	Antigen peptide transporter 1 OS	TAP1	238	18	18	1	1	87.2	8.02	Centriolar satellite;Endoplasmic reticulum				Endoplasmic reticulum		Centriolar satellite
397	High	Q03519	Antigen peptide transporter 2 OS	TAP2	161	15	16	1	1	75.6	8.02	Endoplasmic reticulum	Nuclear speckles			Endoplasmic reticulum		Nuclear speckles
398	High	Q10567	AP-1 complex subunit beta-1 OS	AP1B1	78	6	14	1	1	104.6	5.06	Golgi apparatus	Cytosol;Vesicles			Golgi apparatus;Vesicles	Cytosol
399	High	O43747	AP-1 complex subunit gamma-1 OS	AP1G1	26	8	8	1	1	91.3	6.8	Vesicles	Cytosol		Cytosol;Vesicles				Cytosol;Vesicles
400	High	Q9BXS5	AP-1 complex subunit mu-1 OS	AP1M1	11	5	5	1	1	48.6	7.3
401	High	P61966	AP-1 complex subunit sigma-1A OS	AP1S1	6	2	2	1	1	18.7	5.73	Golgi apparatus;Vesicles				Golgi apparatus;Vesicles
402	High	Q63HQ0	AP-1 complex-associated regulatory protein OS	AP1AR	22	3	3	1	1	34.3	4.87	Golgi apparatus				Golgi apparatus
403	High	O95782	AP-2 complex subunit alpha-1 OS	AP2A1	58	12	16	1	1	107.5	7.03	Vesicles				Vesicles
404	High	O94973	AP-2 complex subunit alpha-2 OS	AP2A2	95	15	19	1	1	103.9	6.96	Vesicles	Nucleoplasm			Vesicles	Nucleoplasm
405	High	P63010	AP-2 complex subunit beta OS	AP2B1	140	11	19	1	1	104.5	5.38	Vesicles				Vesicles
406	High	Q96CW1	AP-2 complex subunit mu OS	AP2M1	45	9	9	1	1	49.6	9.54	Plasma membrane				Plasma membrane
407	High	Q2M2I8	AP2-associated protein kinase 1 OS	AAK1	48	10	10	1	1	103.8	6.6	Plasma membrane;Vesicles	Cytosol				Cytosol;Plasma membrane;Vesicles
408	High	O00203	AP-3 complex subunit beta-1 OS	AP3B1	5	2	2	1	1	121.2	6.04	Nucleoplasm	Golgi apparatus				Golgi apparatus;Nucleoplasm
409	High	O14617	AP-3 complex subunit delta-1 OS	AP3D1	31	7	7	1	1	130.1	8.48	Cytosol					Cytosol		Cytosol
410	High	Q9Y2T2	AP-3 complex subunit mu-1 OS	AP3M1	8	3	3	1	1	46.9	6.93
411	High	Q92572	AP-3 complex subunit sigma-1 OS	AP3S1	5	3	3	1	1	21.7	5.39	Vesicles					Vesicles
412	High	P02649	Apolipoprotein E OS	APOE	9	2	2	1	1	36.1	5.73	Vesicles		Predicted to be secreted			Vesicles
413	High	Q9BUR5	Apolipoprotein O OS	APOO	82	7	7	1	1	22.3	9.13	Mitochondria	Cytosol	Predicted to be secreted			Cytosol;Mitochondria
414	High	Q9BZZ5	Apoptosis inhibitor 5 OS	API5	114	11	11	1	1	59	7.34	Nuclear speckles			Nuclear speckles
415	High	Q07812	Apoptosis regulator BAX OS	BAX	88	7	7	1	1	21.2	5.22
416	High	O95831	Apoptosis-inducing factor 1, mitochondrial OS	AIFM1	757	27	27	1	1	66.9	8.95	Mitochondria				Mitochondria
417	High	Q13625	Apoptosis-stimulating of p53 protein 2 OS	TP53BP2	18	3	3	1	1	125.5	6.07	Cell Junctions;Cytosol			Cell Junctions;Cytosol
418	High	Q9UKV3	Apoptotic chromatin condensation inducer in the nucleus OS	ACIN1	24	8	8	1	1	151.8	6.43	Nucleoplasm	Cytosol;Plasma membrane			Nucleoplasm		Cytosol;Plasma membrane
419	High	Q7Z2E3	Aprataxin OS	APTX	5	1	1	1	1	40.7	9.17	Nucleoli;Nucleoplasm				Nucleoli;Nucleoplasm			Nucleoli;Nucleoplasm
420	High	Q9Y2X7	ARF GTPase-activating protein GIT1 OS	GIT1	7	5	5	1	1	84.3	6.8	Cytosol;Focal adhesion sites	Mitochondria			Cytosol;Focal adhesion sites	Mitochondria		Mitochondria
421	High	P52594	Arf-GAP domain and FG repeat-containing protein 1 OS	AGFG1	53	7	7	1	1	58.2	8.63	Vesicles				Vesicles
422	High	Q15057	Arf-GAP with coiled-coil, ANK repeat and PH domain-containing protein 2 OS	ACAP2	6	1	1	1	1	88	6.8	Endosomes					Endosomes
423	High	Q9UPQ3	Arf-GAP with GTPase, ANK repeat and PH domain-containing protein 1 OS	AGAP1	2	1	1	1	1	94.4	7.94
424	High	Q9NWB6	Arginine and glutamate-rich protein 1 OS	ARGLU1	7	1	1	1	1	33.2	10.35	Nucleoplasm	Cytosol;Mitochondria		Nucleoplasm			Cytosol;Mitochondria	Mitochondria
425	High	Q7L4I2	Arginine/serine-rich coiled-coil protein 2 OS	RSRC2	5	1	1	1	1	50.5	11.33	Nuclear speckles	Cytosol;Nucleoli fibrillar center				Cytosol;Nuclear speckles;Nucleoli fibrillar center		Nuclear speckles
426	High	P54136	Arginine--tRNA ligase, cytoplasmic OS	RARS	65	19	19	1	1	75.3	6.68	Cytosol	Nucleoplasm		Cytosol		Nucleoplasm
427	High	Q9NVT9	Armadillo repeat-containing protein 1 OS	ARMC1	30	6	6	1	1	31.3	5.74	Mitochondria					Mitochondria
428	High	Q8N2F6	Armadillo repeat-containing protein 10 OS	ARMC10	35	6	6	1	1	37.5	6.61	Mitochondria			Mitochondria
429	High	Q6NXE6	Armadillo repeat-containing protein 6 OS	ARMC6	12	2	2	1	1	54.1	6.24	Cytosol			Cytosol
430	High	Q8IUR7	Armadillo repeat-containing protein 8 OS	ARMC8	6	1	1	1	1	75.5	6.73	Nucleoplasm	Cytosol;Vesicles			Cytosol;Nucleoplasm		Vesicles
431	High	Q7L311	Armadillo repeat-containing X-linked protein 2 OS	ARMCX2	22	4	4	1	1	65.6	8.53	Mitochondria	Nucleoplasm				Mitochondria;Nucleoplasm		Mitochondria
432	High	Q9UH62	Armadillo repeat-containing X-linked protein 3 OS	ARMCX3	65	9	9	1	1	42.5	8.37	Nucleoplasm	Cytosol;Golgi apparatus				Cytosol;Golgi apparatus;Nucleoplasm
433	High	P35869	Aryl hydrocarbon receptor OS	AHR	3	2	2	1	1	96.1	6.38	Cytosol	Nucleoplasm			Cytosol;Nucleoplasm
434	High	Q9BVC5	Ashwin OS	C2orf49	27	3	3	1	1	25.8	9.74	Nucleoplasm	Mitochondria			Nucleoplasm	Mitochondria
435	High	P08243	Asparagine synthetase [glutamine-hydrolyzing] OS	ASNS	6	3	3	1	1	64.3	6.86	Cytosol			Cytosol				Cytosol
436	High	O43776	Asparagine--tRNA ligase, cytoplasmic OS	NARS	25	7	7	1	1	62.9	6.25	Cytosol				Cytosol
437	High	P17174	Aspartate aminotransferase, cytoplasmic OS	GOT1	12	5	5	1	1	46.2	7.01	Nucleoplasm	Cytosol			Cytosol;Nucleoplasm
438	High	P00505	Aspartate aminotransferase, mitochondrial OS	GOT2	477	23	23	1	1	47.5	9.01
439	High	Q5U4P2	Aspartate beta-hydroxylase domain-containing protein 1 OS	ASPHD1	7	1	1	1	1	41.1	8.56
440	High	P14868	Aspartate--tRNA ligase, cytoplasmic OS	DARS	111	16	16	1	1	57.1	6.55	Cytosol			Cytosol
441	High	Q6PI48	Aspartate--tRNA ligase, mitochondrial OS	DARS2	2	1	1	1	1	73.5	8.02	Mitochondria	Nucleoplasm			Mitochondria	Nucleoplasm
442	High	Q9ULA0	Aspartyl aminopeptidase OS	DNPEP	59	8	8	1	1	52.4	7.42	Cytosol				Cytosol
443	High	Q12797	Aspartyl/asparaginyl beta-hydroxylase OS	ASPH	77	10	10	1	1	85.8	5.01	Endoplasmic reticulum			Endoplasmic reticulum				Endoplasmic reticulum
444	High	Q15121	Astrocytic phosphoprotein PEA-15 OS	PEA15	8	3	3	1	1	15	5.02	Cytosol	Nucleoplasm			Cytosol		Nucleoplasm
445	High	Q9UBB4	Ataxin-10 OS	ATXN10	20	5	5	1	1	53.5	5.25	Cytosol;Plasma membrane				Cytosol	Plasma membrane
446	High	Q99700	Ataxin-2 OS	ATXN2	36	9	9	1	1	140.2	9.57	Cytosol			Cytosol
447	High	Q8WWM7	Ataxin-2-like protein OS	ATXN2L	95	15	15	1	1	113.3	8.59	Cytosol			Cytosol
448	High	Q6SPF0	Atherin OS	SAMD1	2	2	2	1	1	56	7.58	Cytosol	Mitochondria				Cytosol;Mitochondria
449	High	Q8NHH9	Atlastin-2 OS	ATL2	51	9	9	1	1	66.2	5.48	Endoplasmic reticulum				Endoplasmic reticulum
450	High	Q6DD88	Atlastin-3 OS	ATL3	209	16	16	1	1	60.5	5.66	Endoplasmic reticulum			Endoplasmic reticulum
451	High	P24539	ATP synthase F(0) complex subunit B1, mitochondrial OS	ATP5F1	404	15	15	1	1	28.9	9.36
452	High	P03928	ATP synthase protein 8 OS	MT-ATP8	51	3	3	1	1	8	9.91
453	High	P00846	ATP synthase subunit a OS	MT-ATP6	18	2	2	1	1	24.8	10.1
454	High	P25705	ATP synthase subunit alpha, mitochondrial OS	ATP5A1	2372	48	48	1	1	59.7	9.13
455	High	P06576	ATP synthase subunit beta, mitochondrial OS	ATP5B	4069	43	43	1	1	56.5	5.4
456	High	O75947	ATP synthase subunit d, mitochondrial OS	ATP5H	271	15	15	1	1	18.5	5.3
457	High	P30049	ATP synthase subunit delta, mitochondrial OS	ATP5D	699	5	5	1	1	17.5	5.49
458	High	P56385	ATP synthase subunit e, mitochondrial OS	ATP5I	71	2	2	1	1	7.9	9.35
459	High	P56381	ATP synthase subunit epsilon, mitochondrial OS	ATP5E	48	2	2	2	1	5.8	9.92
460	High	P56134	ATP synthase subunit f, mitochondrial OS	ATP5J2	97	3	3	1	1	10.9	9.67
461	High	O75964	ATP synthase subunit g, mitochondrial OS	ATP5L	91	6	6	1	1	11.4	9.64
462	High	P36542	ATP synthase subunit gamma, mitochondrial OS	ATP5C1	234	10	10	1	1	33	9.22
463	High	P48047	ATP synthase subunit O, mitochondrial OS	ATP5O	528	19	19	1	1	23.3	9.96
464	High	Q9NW81	ATP synthase subunit s-like protein OS	ATP5SL	2	1	1	1	1	29.2	6.43
465	High	P18859	ATP synthase-coupling factor 6, mitochondrial OS	ATP5J	222	8	8	1	1	12.6	9.52
466	High	O43681	ATPase ASNA1 OS	ASNA1	8	4	4	1	1	38.8	4.91	Nucleoli	Nucleoplasm		Nucleoli;Nucleoplasm				Nucleoli;Nucleoplasm
467	High	Q8NBU5	ATPase family AAA domain-containing protein 1 OS	ATAD1	54	12	12	1	1	40.7	6.9	Nucleoli rim	Mitochondria				Mitochondria;Nucleoli rim
468	High	Q6PL18	ATPase family AAA domain-containing protein 2 OS	ATAD2	15	4	5	1	1	158.5	6.32	Nucleoplasm			Nucleoplasm				Nucleoplasm
469	High	Q9ULI0	ATPase family AAA domain-containing protein 2B OS	ATAD2B	2	1	2	1	1	164.8	6.8	Nucleoplasm				Nucleoplasm
470	High	Q9NVI7	ATPase family AAA domain-containing protein 3A OS	ATAD3A	548	16	38	1	1	71.3	8.98	Mitochondria			Mitochondria
471	High	Q5T9A4	ATPase family AAA domain-containing protein 3B OS	ATAD3B	426	11	33	1	1	72.5	9.2	Mitochondria			Mitochondria
472	High	Q96QE3	ATPase family AAA domain-containing protein 5 OS	ATAD5	25	6	6	1	1	207.4	9.19	Nucleoplasm	Centriolar satellite;Cytokinetic bridge;Cytosol				Centriolar satellite;Cytokinetic bridge;Cytosol;Nucleoplasm		Cytokinetic bridge		Cytokinetic bridge (biological definition)
473	High	Q96S55	ATPase WRNIP1 OS	WRNIP1	2	1	1	1	1	72.1	6.1	Nucleoplasm					Nucleoplasm		Nucleoplasm
474	High	Q9NRK6	ATP-binding cassette sub-family B member 10, mitochondrial OS	ABCB10	19	5	6	1	1	79.1	9.85
475	High	Q9NP58	ATP-binding cassette sub-family B member 6, mitochondrial OS	ABCB6	48	9	9	1	1	93.8	8.48	Golgi apparatus	Cytosol;Mitochondria;Nucleoplasm;Plasma membrane			Golgi apparatus;Mitochondria;Plasma membrane	Cytosol	Nucleoplasm	Golgi apparatus
476	High	O75027	ATP-binding cassette sub-family B member 7, mitochondrial OS	ABCB7	23	6	6	1	1	82.6	9.33	Mitochondria					Mitochondria
477	High	Q9NUT2	ATP-binding cassette sub-family B member 8, mitochondrial OS	ABCB8	17	6	7	1	1	79.9	8.98	Mitochondria	Nucleoplasm			Mitochondria	Nucleoplasm
478	High	P33897	ATP-binding cassette sub-family D member 1 OS	ABCD1	21	6	6	1	1	82.9	8.95
479	High	P28288	ATP-binding cassette sub-family D member 3 OS	ABCD3	138	20	20	1	1	75.4	9.36	Peroxisomes			Peroxisomes
480	High	P61221	ATP-binding cassette sub-family E member 1 OS	ABCE1	96	17	17	1	1	67.3	8.34	Cytosol			Cytosol				Cytosol
481	High	Q8NE71	ATP-binding cassette sub-family F member 1 OS	ABCF1	148	22	22	1	1	95.9	6.8	Cytosol			Cytosol
482	High	Q9UG63	ATP-binding cassette sub-family F member 2 OS	ABCF2	64	15	15	1	1	71.2	7.37	Cytosol			Cytosol
483	High	Q9UNQ0	ATP-binding cassette sub-family G member 2 OS	ABCG2	26	7	7	1	1	72.3	8.69	Plasma membrane	Nucleoplasm		Plasma membrane		Nucleoplasm
484	High	P53396	ATP-citrate synthase OS	ACLY	199	29	29	1	1	120.8	7.33	Cytosol;Plasma membrane	Nucleoplasm			Cytosol;Nucleoplasm;Plasma membrane				Cytosol;Nucleoplasm
485	High	P17858	ATP-dependent 6-phosphofructokinase, liver type OS	PFKL	42	9	11	1	1	85	7.5	Mitochondria;Nucleoli						Mitochondria;Nucleoli
486	High	P08237	ATP-dependent 6-phosphofructokinase, muscle type OS	PFKM	34	9	10	1	1	85.1	7.99	Endoplasmic reticulum					Endoplasmic reticulum		Endoplasmic reticulum
487	High	Q01813	ATP-dependent 6-phosphofructokinase, platelet type OS	PFKP	350	33	35	1	1	85.5	7.55	Cytosol				Cytosol
488	High	O76031	ATP-dependent Clp protease ATP-binding subunit clpX-like, mitochondrial OS	CLPX	49	15	15	1	1	69.2	7.58	Mitochondria	Cytosol;Nucleoplasm			Mitochondria	Cytosol;Nucleoplasm		Mitochondria;Nucleoplasm
489	High	Q16740	ATP-dependent Clp protease proteolytic subunit, mitochondrial OS	CLPP	13	2	2	1	1	30.2	8.09	Mitochondria				Mitochondria
490	High	P46063	ATP-dependent DNA helicase Q1 OS	RECQL	260	28	29	1	1	73.4	7.88	Nucleoplasm			Nucleoplasm
491	High	Q08211	ATP-dependent RNA helicase A OS	DHX9	970	57	57	1	1	140.9	6.84	Nucleoplasm	Nucleoli			Nucleoli;Nucleoplasm			Nucleoplasm
492	High	Q92499	ATP-dependent RNA helicase DDX1 OS	DDX1	229	27	27	1	1	82.4	7.23	Nucleoplasm	Cytosol			Cytosol;Nucleoplasm			Nucleoplasm
493	High	Q9NVP1	ATP-dependent RNA helicase DDX18 OS	DDX18	398	26	26	1	1	75.4	9.5	Mitotic chromosome;Nucleoli;Nucleoli rim			Mitotic chromosome;Nucleoli;Nucleoli rim				Mitotic chromosome
494	High	Q9NUU7	ATP-dependent RNA helicase DDX19A OS	DDX19A	34	7	7	3	1	53.9	6.58	Nucleoplasm						Nucleoplasm
495	High	Q9GZR7	ATP-dependent RNA helicase DDX24 OS	DDX24	68	15	15	1	1	96.3	9.06	Cytosol;Nucleoli					Cytosol;Nucleoli
496	High	O00148	ATP-dependent RNA helicase DDX39A OS	DDX39A	32	1	7	1	1	49.1	5.68	Nuclear speckles					Nuclear speckles
497	High	O00571	ATP-dependent RNA helicase DDX3X OS	DDX3X	339	27	28	3	1	73.2	7.18	Cytosol	Nucleoplasm				Cytosol;Nucleoplasm			Cytosol;Nucleoplasm
498	High	Q86XP3	ATP-dependent RNA helicase DDX42 OS	DDX42	36	12	12	1	1	102.9	7.02	Nuclear speckles			Nuclear speckles
499	High	Q9BQ39	ATP-dependent RNA helicase DDX50 OS	DDX50	112	14	17	2	1	82.5	9.17	Nucleoli			Nucleoli
500	High	Q8N8A6	ATP-dependent RNA helicase DDX51 OS	DDX51	55	10	10	1	1	72.4	8.16	Nucleoli;Nucleoplasm	Cytosol				Cytosol;Nucleoli;Nucleoplasm
501	High	Q8TDD1	ATP-dependent RNA helicase DDX54 OS	DDX54	107	14	14	1	1	98.5	10.02	Golgi apparatus;Nucleoli;Nucleoplasm					Golgi apparatus;Nucleoli;Nucleoplasm
502	High	Q8NHQ9	ATP-dependent RNA helicase DDX55 OS	DDX55	46	7	7	1	1	68.5	9.25	Nucleoli	Nucleoplasm		Nucleoli;Nucleoplasm
503	High	Q7Z478	ATP-dependent RNA helicase DHX29 OS	DHX29	39	10	10	1	1	155.1	8.09	Cytosol					Cytosol
504	High	Q9H2U1	ATP-dependent RNA helicase DHX36 OS	DHX36	55	15	15	1	1	114.7	7.68	Cytosol	Nucleoplasm			Cytosol;Nucleoplasm			Cytosol
505	High	Q14562	ATP-dependent RNA helicase DHX8 OS	DHX8	23	6	7	1	1	139.2	8.32	Nucleoplasm	Nuclear bodies			Nucleoplasm	Nuclear bodies		Nucleoplasm
506	High	Q8IYB8	ATP-dependent RNA helicase SUPV3L1, mitochondrial OS	SUPV3L1	11	6	6	1	1	87.9	7.99	Mitochondria				Mitochondria
507	High	Q96TA2	ATP-dependent zinc metalloprotease YME1L1 OS	YME1L1	61	11	11	1	1	86.4	8.76	Mitochondria	Nuclear bodies			Mitochondria		Nuclear bodies
508	High	O14497	AT-rich interactive domain-containing protein 1A OS	ARID1A	35	10	10	1	1	241.9	6.7	Nucleoplasm			Nucleoplasm
509	High	Q8NFD5	AT-rich interactive domain-containing protein 1B OS	ARID1B	4	1	1	1	1	236	6.73	Nucleoplasm				Nucleoplasm
510	High	Q68CP9	AT-rich interactive domain-containing protein 2 OS	ARID2	12	3	3	1	1	197.3	7.42	Nucleoplasm	Plasma membrane			Nucleoplasm		Plasma membrane
511	High	P54259	Atrophin-1 OS	ATN1	3	2	2	1	1	125.3	8.98	Nucleoplasm			Nucleoplasm
512	High	O75882	Attractin OS	ATRN	7	2	2	1	1	158.4	7.31	Cytosol		Predicted to be secreted			Cytosol
513	High	O14965	Aurora kinase A OS	AURKA	61	10	11	2	1	45.8	9.39	Centrosome;Cytosol;Nucleoplasm				Centrosome		Cytosol;Nucleoplasm
514	High	Q9NWT8	Aurora kinase A-interacting protein OS	AURKAIP1	5	2	2	1	1	22.3	10.76	Mitochondria;Nucleoplasm				Mitochondria;Nucleoplasm
515	High	Q96GD4	Aurora kinase B OS	AURKB	33	7	8	2	1	39.3	9.29	Nucleoplasm	Midbody		Midbody;Nucleoplasm				Nucleoplasm		Midbody (biological definition);N/A (custom data)
516	High	Q2TAZ0	Autophagy-related protein 2 homolog A OS	ATG2A	2	1	1	1	1	212.7	5.88	Vesicles	Nucleoplasm			Vesicles		Nucleoplasm
517	High	Q7Z3C6	Autophagy-related protein 9A OS	ATG9A	29	7	7	1	1	94.4	6.67	Vesicles				Vesicles
518	High	Q96BJ3	Axin interactor, dorsalization-associated protein OS	AIDA	19	2	2	1	1	35	6.55	Cytosol	Cytokinetic bridge;Microtubules				Cytokinetic bridge;Cytosol;Microtubules		Cytokinetic bridge		Cytokinetic bridge (biological definition)
519	High	O15392	Baculoviral IAP repeat-containing protein 5 OS	BIRC5	2	1	1	1	1	16.4	5.9	Cytokinetic bridge				Cytokinetic bridge			Cytokinetic bridge		Cytokinetic bridge (biological definition)
520	High	Q9NR09	Baculoviral IAP repeat-containing protein 6 OS	BIRC6	3	2	2	1	1	529.9	6.05	Golgi apparatus;Vesicles	Mitotic spindle			Golgi apparatus;Mitotic spindle;Vesicles			Mitotic spindle		Mitotic spindle (biological definition)
521	High	O95816	BAG family molecular chaperone regulator 2 OS	BAG2	4	2	2	1	1	23.8	6.7	Cytosol	Intermediate filaments			Cytosol	Intermediate filaments
522	High	O95817	BAG family molecular chaperone regulator 3 OS	BAG3	2	1	1	1	1	61.6	6.95	Cytosol;Plasma membrane			Cytosol;Plasma membrane
523	High	O43491	Band 4.1-like protein 2 OS	EPB41L2	26	7	7	1	1	112.5	5.44	Plasma membrane	Cell Junctions;Nucleoplasm		Plasma membrane	Cell Junctions;Nucleoplasm
524	High	Q9HCM4	Band 4.1-like protein 5 OS	EPB41L5	5	1	1	1	1	81.8	6.58	Plasma membrane			Plasma membrane
525	High	O75531	Barrier-to-autointegration factor OS	BANF1	205	11	11	1	1	10.1	6.09	Nucleoplasm	Cytosol			Cytosol;Nucleoplasm
526	High	P98160	Basement membrane-specific heparan sulfate proteoglycan core protein OS	HSPG2	2	1	1	1	1	468.5	6.51	Cytosol;Nucleoplasm;Plasma membrane		Predicted to be secreted			Cytosol;Nucleoplasm;Plasma membrane
527	High	Q7L1Q6	Basic leucine zipper and W2 domain-containing protein 1 OS	BZW1	61	11	11	1	1	48	5.92	Vesicles					Vesicles
528	High	Q9Y6E2	Basic leucine zipper and W2 domain-containing protein 2 OS	BZW2	50	9	9	1	1	48.1	6.68	Actin filaments;Cytosol;Plasma membrane					Actin filaments;Cytosol;Plasma membrane
529	High	P35613	Basigin OS	BSG	666	12	12	1	1	42.2	5.66	Vesicles					Vesicles
530	High	Q13286	Battenin OS	CLN3	3	1	1	1	1	47.6	6.38
531	High	P55061	Bax inhibitor 1 OS	TMBIM6	5	2	2	1	1	26.5	8.54
532	High	Q86UU0	B-cell CLL/lymphoma 9-like protein OS	BCL9L	4	2	2	1	1	157	8.63	Nucleoplasm			Nucleoplasm
533	High	Q9UHQ4	B-cell receptor-associated protein 29 OS	BCAP29	7	2	2	1	1	28.3	9.54	Cytosol					Cytosol
534	High	P51572	B-cell receptor-associated protein 31 OS	BCAP31	549	19	19	1	1	28	8.44	Endoplasmic reticulum			Endoplasmic reticulum
535	High	Q16611	Bcl-2 homologous antagonist/killer OS	BAK1	15	2	2	1	1	23.4	6.01
536	High	Q12982	BCL2/adenovirus E1B 19 kDa protein-interacting protein 2 OS	BNIP2	3	1	1	1	1	36	4.81
537	High	Q12983	BCL2/adenovirus E1B 19 kDa protein-interacting protein 3 OS	BNIP3	5	1	1	1	1	21.5	6.8	Cytosol						Cytosol
538	High	O60238	BCL2/adenovirus E1B 19 kDa protein-interacting protein 3-like OS	BNIP3L	5	1	1	1	1	23.9	5.85	Mitochondria	Nuclear speckles		Mitochondria	Nuclear speckles			Mitochondria
539	High	Q9NYF8	Bcl-2-associated transcription factor 1 OS	BCLAF1	16	3	3	1	1	106.1	9.98	Nuclear speckles			Nuclear speckles
540	High	Q9BXK5	Bcl-2-like protein 13 OS	BCL2L13	6	2	2	1	1	52.7	4.44	Mitochondria			Mitochondria
541	High	Q5H9F3	BCL-6 corepressor-like protein 1 OS	BCORL1	10	3	3	1	1	182.4	7.24	Nucleoplasm	Plasma membrane			Nucleoplasm		Plasma membrane
542	High	Q14457	Beclin-1 OS	BECN1	7	2	2	1	1	51.9	4.89
543	High	Q5T5X7	BEN domain-containing protein 3 OS	BEND3	5	2	2	1	1	94.4	5.43	Nucleoplasm					Nucleoplasm
544	High	O15155	BET1 homolog OS	BET1	46	5	5	1	1	13.3	9.06
545	High	Q00973	Beta-1,4 N-acetylgalactosaminyltransferase 1 OS	B4GALNT1	7	1	1	1	1	58.8	8.69
546	High	P15291	Beta-1,4-galactosyltransferase 1 OS	B4GALT1	4	2	2	2	1	43.9	8.65	Golgi apparatus			Golgi apparatus				Golgi apparatus
547	High	O60512	Beta-1,4-galactosyltransferase 3 OS	B4GALT3	18	3	3	1	1	43.9	9.25	Golgi apparatus	Cytosol			Golgi apparatus		Cytosol
548	High	Q9UBV7	Beta-1,4-galactosyltransferase 7 OS	B4GALT7	2	1	1	1	1	37.4	8.98
549	High	P02749	Beta-2-glycoprotein 1 OS	APOH	5	1	1	1	1	38.3	7.97	Golgi apparatus		Predicted to be secreted		Golgi apparatus			Golgi apparatus
550	High	P61769	Beta-2-microglobulin OS	B2M	44	3	3	1	1	13.7	6.52	Golgi apparatus;Plasma membrane	Cytosol		Cytosol;Golgi apparatus;Plasma membrane
551	High	Q13425	Beta-2-syntrophin OS	SNTB2	12	3	3	1	1	57.9	8.82	Golgi apparatus;Plasma membrane	Nucleoplasm			Plasma membrane	Golgi apparatus	Nucleoplasm	Golgi apparatus
552	High	Q562R1	Beta-actin-like protein 2 OS	ACTBL2	697	2	10	1	1	42	5.59
553	High	P25098	Beta-adrenergic receptor kinase 1 OS	ADRBK1	17	5	5	1	1	79.5	7.28
554	High	P49407	Beta-arrestin-1 OS	ARRB1	2	2	2	1	1	47	6.2	Nucleoplasm				Nucleoplasm
555	High	Q8WYA6	Beta-catenin-like protein 1 OS	CTNNBL1	5	2	2	1	1	65.1	5.05	Nucleoplasm	Centrosome;Cytosol		Nucleoplasm		Centrosome;Cytosol		Nucleoplasm
556	High	P16278	Beta-galactosidase OS	GLB1	8	3	3	2	1	76	6.57	Vesicles	Golgi apparatus			Vesicles	Golgi apparatus
557	High	P07686	Beta-hexosaminidase subunit beta OS	HEXB	25	4	4	1	1	63.1	6.76
558	High	O43252	Bifunctional 3'-phosphoadenosine 5'-phosphosulfate synthase 1 OS	PAPSS1	41	8	9	1	1	70.8	6.86	Mitotic chromosome;Nucleoli rim	Nucleoplasm				Mitotic chromosome;Nucleoli rim;Nucleoplasm		Mitotic chromosome;Nucleoli rim;Nucleoplasm	Nucleoli rim;Nucleoplasm
559	High	O95340	Bifunctional 3'-phosphoadenosine 5'-phosphosulfate synthase 2 OS	PAPSS2	243	23	24	1	1	69.5	8.03	Mitochondria					Mitochondria		Mitochondria
560	High	Q13057	Bifunctional coenzyme A synthase OS	COASY	8	2	2	1	1	62.3	6.99
561	High	P34913	Bifunctional epoxide hydrolase 2 OS	EPHX2	2	1	1	1	1	62.6	6.28	Cytosol			Cytosol
562	High	P07814	Bifunctional glutamate/proline--tRNA ligase OS	EPRS	237	40	40	1	1	170.5	7.33	Cytosol			Cytosol
563	High	Q8IUF8	Bifunctional lysine-specific demethylase and histidyl-hydroxylase MINA OS	MINA	9	3	3	1	1	52.8	6.7
564	High	Q9H6W3	Bifunctional lysine-specific demethylase and histidyl-hydroxylase NO66 OS	NO66	12	3	3	1	1	71	6.46
565	High	P13995	Bifunctional methylenetetrahydrofolate dehydrogenase/cyclohydrolase, mitochondrial OS	MTHFD2	15	3	3	1	1	37.9	8.73	Mitochondria				Mitochondria
566	High	Q96T60	Bifunctional polynucleotide phosphatase/kinase OS	PNKP	18	4	4	1	1	57	8.46	Nucleoli;Nucleoplasm				Nucleoli;Nucleoplasm
567	High	P31939	Bifunctional purine biosynthesis protein PURH OS	ATIC	86	18	18	1	1	64.6	6.71	Cytosol	Plasma membrane				Cytosol;Plasma membrane		Cytosol
568	High	P53004	Biliverdin reductase A OS	BLVRA	4	1	1	1	1	33.4	6.44	Cytosol				Cytosol
569	High	P78537	Biogenesis of lysosome-related organelles complex 1 subunit 1 OS	BLOC1S1	3	1	1	1	1	17.3	9.33
570	High	Q6QNY1	Biogenesis of lysosome-related organelles complex 1 subunit 2 OS	BLOC1S2	2	1	1	1	1	16	4.86
571	High	Q96IK1	Biorientation of chromosomes in cell division protein 1 OS	BOD1	8	1	2	1	1	19.2	6.33
572	High	Q8NFC6	Biorientation of chromosomes in cell division protein 1-like 1 OS	BOD1L1	18	4	5	1	1	330.3	5.08	Nucleoplasm			Nucleoplasm
573	High	P54132	Bloom syndrome protein OS	BLM	8	2	3	1	1	158.9	7.49	Nucleoplasm	Cytosol			Nucleoplasm		Cytosol
574	High	Q9H3K6	BolA-like protein 2 OS	BOLA2	13	2	2	1	1	10.1	6.52	Nucleoplasm						Nucleoplasm
575	High	Q53HL2	Borealin OS	CDCA8	8	3	3	1	1	31.3	9.86	Nucleoli	Cytokinetic bridge;Nucleoplasm			Nucleoli	Cytokinetic bridge;Nucleoplasm		Cytokinetic bridge;Nucleoli;Nucleoplasm		Cytokinetic bridge (biological definition)
576	High	P80723	Brain acid soluble protein 1 OS	BASP1	1287	29	29	1	1	22.7	4.63	Plasma membrane			Plasma membrane
577	High	O95415	Brain protein I3 OS	BRI3	2	1	1	1	1	13.6	8.32
578	High	Q9UQB8	Brain-specific angiogenesis inhibitor 1-associated protein 2 OS	BAIAP2	14	3	3	1	1	60.8	8.9	Cytosol;Plasma membrane			Cytosol;Plasma membrane
579	High	Q9UHR4	Brain-specific angiogenesis inhibitor 1-associated protein 2-like protein 1 OS	BAIAP2L1	90	10	10	1	1	56.8	8.68	Plasma membrane	Cytosol		Cytosol;Plasma membrane
580	High	O15382	Branched-chain-amino-acid aminotransferase, mitochondrial OS	BCAT2	8	3	3	1	1	44.3	8.65	Mitochondria				Mitochondria
581	High	Q96RL1	BRCA1-A complex subunit RAP80 OS	UIMC1	4	2	2	1	1	79.7	5.45	Nuclear bodies	Nucleoplasm			Nuclear bodies;Nucleoplasm
582	High	Q6PJG6	BRCA1-associated ATM activator 1 OS	BRAT1	4	1	1	1	1	88.1	5.27	Nucleoplasm				Nucleoplasm
583	High	Q99728	BRCA1-associated RING domain protein 1 OS	BARD1	5	1	1	1	1	86.6	8.72	Nuclear speckles	Cytoplasmic bodies			Nuclear speckles		Cytoplasmic bodies	Cytoplasmic bodies
584	High	Q9P287	BRCA2 and CDKN1A-interacting protein OS	BCCIP	9	2	2	1	1	36	4.61	Nucleoplasm	Cytosol			Nucleoplasm	Cytosol		Nucleoplasm
585	High	P38398	Breast cancer type 1 susceptibility protein OS	BRCA1	3	1	1	1	1	207.6	5.41	Nuclear bodies;Nucleoplasm				Nuclear bodies;Nucleoplasm
586	High	Q9Y6D5	Brefeldin A-inhibited guanine nucleotide-exchange protein 2 OS	ARFGEF2	5	3	3	2	1	201.9	6.33	Golgi apparatus	Cytosol;Vesicles			Cytosol;Golgi apparatus	Vesicles
587	High	Q8WY22	BRI3-binding protein OS	BRI3BP	10	2	2	1	1	27.8	9.44	Mitochondria;Nucleoplasm					Mitochondria;Nucleoplasm
588	High	Q9NQY0	Bridging integrator 3 OS	BIN3	2	1	1	1	1	29.6	7.47
589	High	Q9NWV8	BRISC and BRCA1-A complex member 1 OS	BABAM1	5	1	1	1	1	36.5	4.64	Nuclear bodies	Cytosol;Nucleoplasm		Cytosol;Nuclear bodies;Nucleoplasm				Nuclear bodies
590	High	Q5VW32	BRO1 domain-containing protein BROX OS	BROX	4	2	2	1	1	46.4	7.65	Golgi apparatus	Cytosol;Nucleoplasm				Cytosol;Golgi apparatus;Nucleoplasm
591	High	Q9NRL2	Bromodomain adjacent to zinc finger domain protein 1A OS	BAZ1A	30	9	9	1	1	178.6	6.6	Endoplasmic reticulum						Endoplasmic reticulum
592	High	Q9UIF9	Bromodomain adjacent to zinc finger domain protein 2A OS	BAZ2A	42	12	12	1	1	211.1	6.64	Nuclear speckles			Nuclear speckles
593	High	Q9NSI6	Bromodomain and WD repeat-containing protein 1 OS	BRWD1	11	1	2	1	1	262.8	8.46	Nucleoli;Nucleoplasm	Cytosol			Cytosol	Nucleoli;Nucleoplasm
594	High	P25440	Bromodomain-containing protein 2 OS	BRD2	6	1	1	1	1	88	9.09	Nuclear speckles			Nuclear speckles
595	High	O60885	Bromodomain-containing protein 4 OS	BRD4	10	4	4	1	1	152.1	9.19	Nucleoplasm			Nucleoplasm
596	High	Q9NPI1	Bromodomain-containing protein 7 OS	BRD7	10	2	2	1	1	74.1	6.39	Cytosol;Nucleoplasm			Cytosol;Nucleoplasm
597	High	O43670	BUB3-interacting and GLEBS motif-containing protein ZNF207 OS	ZNF207	11	2	2	1	1	50.7	9.1	Nucleoplasm			Nucleoplasm
598	High	Q9BRD0	BUD13 homolog OS	BUD13	14	3	3	1	1	70.5	9.86	Nucleoplasm			Nucleoplasm				Nucleoplasm
599	High	Q7KYR7	Butyrophilin subfamily 2 member A1 OS	BTN2A1	32	6	6	2	1	59.6	6.48	Plasma membrane					Plasma membrane
600	High	Q13895	Bystin OS	BYSL	32	7	7	1	1	49.6	8.12	Mitotic chromosome;Nucleoli;Nucleoli rim	Nucleoplasm		Mitotic chromosome;Nucleoli;Nucleoli rim;Nucleoplasm				Mitotic chromosome
601	High	P11586	C-1-tetrahydrofolate synthase, cytoplasmic OS	MTHFD1	811	49	50	1	1	101.5	7.3	Cytosol			Cytosol
602	High	Q86YS7	C2 domain-containing protein 5 OS	C2CD5	2	2	2	1	1	110.4	5.69	Cytosol	Centriolar satellite			Cytosol		Centriolar satellite
603	High	O75844	CAAX prenyl protease 1 homolog OS	ZMPSTE24	182	14	14	1	1	54.8	7.49
604	High	Q8WUQ7	Cactin OS	CACTIN	3	1	1	1	1	88.6	9.14	Nuclear speckles;Nucleoplasm	Cytosol			Nuclear speckles;Nucleoplasm		Cytosol
605	High	P27708	CAD protein OS	CAD	175	32	32	1	1	242.8	6.46	Nucleoplasm				Nucleoplasm			Nucleoplasm
606	High	P12830	Cadherin-1 OS	CDH1	2	1	1	1	1	97.4	4.73	Cell Junctions;Plasma membrane	Golgi apparatus			Cell Junctions;Golgi apparatus;Plasma membrane			Plasma membrane
607	High	Q9Y6N8	Cadherin-10 OS	CDH10	8	2	2	1	1	88.4	4.98
608	High	P55287	Cadherin-11 OS	CDH11	8	2	2	1	1	87.9	4.91
609	High	P19022	Cadherin-2 OS	CDH2	2	1	1	1	1	99.7	4.81	Cell Junctions;Plasma membrane				Cell Junctions;Plasma membrane
610	High	Q99653	Calcineurin B homologous protein 1 OS	CHP1	39	7	7	1	1	22.4	5.1	Vesicles					Vesicles
611	High	Q8IWX8	Calcium homeostasis endoplasmic reticulum protein OS	CHERP	18	4	4	1	1	103.6	9.04
612	High	Q96D31	Calcium release-activated calcium channel protein 1 OS	ORAI1	8	1	1	1	1	32.6	8.32	Cytosol			Cytosol				Cytosol
613	High	P49069	Calcium signal-modulating cyclophilin ligand OS	CAMLG	10	3	3	1	1	32.9	8.05	Vesicles	Nucleoli;Nucleoplasm				Nucleoli;Nucleoplasm;Vesicles
614	High	Q8NE86	Calcium uniporter protein, mitochondrial OS	MCU	24	7	7	1	1	39.8	8.65	Mitochondria				Mitochondria			Mitochondria
615	High	Q9NWR8	Calcium uniporter regulatory subunit MCUb, mitochondrial OS	CCDC109B	7	1	1	1	1	39.1	9.16
616	High	Q9BPX6	Calcium uptake protein 1, mitochondrial OS	MICU1	6	3	3	1	1	54.3	8.41	Mitochondria				Mitochondria
617	High	Q8IYU8	Calcium uptake protein 2, mitochondrial OS	MICU2	7	2	2	1	1	49.6	9.09	Nucleoplasm	Mitochondria			Mitochondria	Nucleoplasm
618	High	Q13557	Calcium/calmodulin-dependent protein kinase type II subunit delta OS	CAMK2D	14	3	3	4	1	56.3	7.25	Plasma membrane	Cell Junctions;Cytosol				Cell Junctions;Cytosol;Plasma membrane
619	High	O75746	Calcium-binding mitochondrial carrier protein Aralar1 OS	SLC25A12	143	15	22	1	1	74.7	8.38	Nuclear speckles	Cytosol					Cytosol;Nuclear speckles
620	High	Q9UJS0	Calcium-binding mitochondrial carrier protein Aralar2 OS	SLC25A13	245	18	25	1	1	74.1	8.62	Mitochondria				Mitochondria
621	High	Q6NUK1	Calcium-binding mitochondrial carrier protein SCaMC-1 OS	SLC25A24	175	21	21	1	1	53.3	6.33	Mitochondria			Mitochondria
622	High	Q9Y376	Calcium-binding protein 39 OS	CAB39	2	1	1	1	1	39.8	6.89	Nucleoli fibrillar center	Cytosol				Cytosol;Nucleoli fibrillar center
623	High	Q9NP80	Calcium-independent phospholipase A2-gamma OS	PNPLA8	5	2	2	1	1	88.4	9.23	Cytosol;Nucleoplasm	Golgi apparatus				Cytosol;Golgi apparatus;Nucleoplasm		Cytosol
624	High	P98194	Calcium-transporting ATPase type 2C member 1 OS	ATP2C1	59	9	9	1	1	100.5	6.74	Golgi apparatus				Golgi apparatus
625	High	Q9HB71	Calcyclin-binding protein OS	CACYBP	104	11	11	1	1	26.2	8.25	Cytosol	Nucleoplasm		Cytosol;Nucleoplasm
626	High	Q05682	Caldesmon OS	CALD1	91	17	17	1	1	93.2	5.66	Actin filaments;Plasma membrane			Actin filaments;Plasma membrane				Actin filaments;Plasma membrane
627	High	Q96CP7	Calfacilitin OS	TLCD1	4	1	1	1	1	28.5	9.47
628	High	P62158	Calmodulin OS	CALM1	306	6	6	1	1	16.8	4.22	Vesicles					Vesicles
629	High	Q5T5Y3	Calmodulin-regulated spectrin-associated protein 1 OS	CAMSAP1	6	1	1	1	1	177.9	6.73	Cytosol;Mitotic spindle				Cytosol;Mitotic spindle			Mitotic spindle		Mitotic spindle (biological definition)
630	High	Q9P1Y5	Calmodulin-regulated spectrin-associated protein 3 OS	CAMSAP3	8	3	3	1	1	134.7	8.35	Centrosome;Nucleoplasm				Centrosome		Nucleoplasm
631	High	P27824	Calnexin OS	CANX	2037	36	36	2	1	67.5	4.6	Endoplasmic reticulum			Endoplasmic reticulum
632	High	P04632	Calpain small subunit 1 OS	CAPNS1	3	2	2	1	1	28.3	5.2	Cytosol;Nucleoplasm					Cytosol;Nucleoplasm
633	High	P07384	Calpain-1 catalytic subunit OS	CAPN1	24	7	7	1	1	81.8	5.67	Cytosol				Cytosol
634	High	P17655	Calpain-2 catalytic subunit OS	CAPN2	28	5	5	1	1	79.9	4.98	Cytosol				Cytosol
635	High	O15484	Calpain-5 OS	CAPN5	3	1	1	1	1	73.1	7.64	Nucleoplasm	Cytosol				Cytosol;Nucleoplasm
636	High	P20810	Calpastatin OS	CAST	57	12	12	1	1	76.5	5.07	Cytosol;Endoplasmic reticulum	Plasma membrane		Cytosol;Endoplasmic reticulum;Plasma membrane
637	High	Q99439	Calponin-2 OS	CNN2	117	13	13	1	1	33.7	7.33	Cytosol	Actin filaments;Nucleoplasm				Actin filaments;Cytosol;Nucleoplasm
638	High	Q15417	Calponin-3 OS	CNN3	3	1	1	1	1	36.4	6.05	Actin filaments	Cytosol		Actin filaments;Cytosol
639	High	P27797	Calreticulin OS	CALR	317	18	18	1	1	48.1	4.44	Endoplasmic reticulum				Endoplasmic reticulum
640	High	O43852	Calumenin OS	CALU	98	6	6	1	1	37.1	4.64	Endoplasmic reticulum				Endoplasmic reticulum
641	High	P10644	cAMP-dependent protein kinase type I-alpha regulatory subunit OS	PRKAR1A	16	5	5	1	1	43	5.35	Cytosol					Cytosol
642	High	P13861	cAMP-dependent protein kinase type II-alpha regulatory subunit OS	PRKAR2A	16	5	5	1	1	45.5	5.07
643	High	Q03060	cAMP-responsive element modulator OS	CREM	5	1	1	1	1	38.9	6.65	Nucleoplasm	Vesicles			Nucleoplasm	Vesicles
644	High	Q9BSD7	Cancer-related nucleoside-triphosphatase OS	NTPCR	22	6	6	1	1	20.7	9.54	Cytosol					Cytosol		Cytosol
645	High	P30622	CAP-Gly domain-containing linker protein 1 OS	CLIP1	33	12	12	1	1	162.1	5.36	Cytosol;Microtubule ends				Cytosol;Microtubule ends
646	High	Q9UDT6	CAP-Gly domain-containing linker protein 2 OS	CLIP2	2	1	1	1	1	115.8	6.73
647	High	Q14444	Caprin-1 OS	CAPRIN1	163	18	18	1	1	78.3	5.25	Cytosol			Cytosol				Cytosol
648	High	Q8N1G2	Cap-specific mRNA (nucleoside-2'-O-)-methyltransferase 1 OS	CMTR1	13	4	4	1	1	95.3	7.05	Nucleoplasm	Vesicles		Nucleoplasm;Vesicles				Nucleoplasm;Vesicles
649	High	P31327	Carbamoyl-phosphate synthase [ammonia], mitochondrial OS	CPS1	7	4	4	1	1	164.8	6.74	Nucleoli;Nucleoli rim				Nucleoli;Nucleoli rim
650	High	Q8NET6	Carbohydrate sulfotransferase 13 OS	CHST13	6	3	3	1	1	38.9	10.55	Golgi apparatus					Golgi apparatus
651	High	Q8NCH0	Carbohydrate sulfotransferase 14 OS	CHST14	5	2	2	1	1	43	9.48	Golgi apparatus					Golgi apparatus
652	High	P16152	Carbonyl reductase [NADPH] 1 OS	CBR1	23	5	5	2	1	30.4	8.32	Nucleoplasm	Cytosol			Cytosol	Nucleoplasm
653	High	O75976	Carboxypeptidase D OS	CPD	50	15	15	1	1	152.8	6.05	Nuclear speckles;Nucleoplasm	Nuclear membrane				Nuclear membrane;Nuclear speckles;Nucleoplasm
654	High	P14384	Carboxypeptidase M OS	CPM	7	1	1	1	1	50.5	7.36	Vesicles						Vesicles
655	High	Q9GZU7	Carboxy-terminal domain RNA polymerase II polypeptide A small phosphatase 1 OS	CTDSP1	4	2	2	1	1	29.2	6	Nucleoplasm				Nucleoplasm
656	High	P43155	Carnitine O-acetyltransferase OS	CRAT	16	3	3	1	1	70.8	8.44	Nuclear membrane;Nucleoplasm					Nuclear membrane;Nucleoplasm
657	High	Q8TCG5	Carnitine O-palmitoyltransferase 1, brain isoform OS	CPT1C	2	2	2	1	1	90.9	8.12	Centrosome					Centrosome
658	High	P50416	Carnitine O-palmitoyltransferase 1, liver isoform OS	CPT1A	396	21	21	1	1	88.3	8.65	Mitochondria				Mitochondria			Mitochondria
659	High	P23786	Carnitine O-palmitoyltransferase 2, mitochondrial OS	CPT2	74	16	16	1	1	73.7	8.18	Mitochondria;Nucleoplasm	Nucleoli			Mitochondria		Nucleoli;Nucleoplasm	Nucleoli
660	High	O75718	Cartilage-associated protein OS	CRTAP	4	2	2	1	1	46.5	5.73	Actin filaments;Cytosol;Intermediate filaments		Predicted to be secreted			Actin filaments;Cytosol;Intermediate filaments
661	High	P48729	Casein kinase I isoform alpha OS	CSNK1A1	6	2	2	1	1	38.9	9.57	Cytosol					Cytosol		Cytosol
662	High	P49674	Casein kinase I isoform epsilon OS	CSNK1E	10	2	2	2	1	47.3	9.66	Cytosol;Nucleoplasm					Cytosol;Nucleoplasm		Cytosol;Nucleoplasm
663	High	P78368	Casein kinase I isoform gamma-2 OS	CSNK1G2	17	1	3	2	1	47.4	9.06	Vesicles					Vesicles
664	High	Q9Y6M4	Casein kinase I isoform gamma-3 OS	CSNK1G3	20	3	5	2	1	51.4	9.22
665	High	P68400	Casein kinase II subunit alpha OS	CSNK2A1	13	4	4	2	1	45.1	7.74	Nucleoplasm				Nucleoplasm			Nucleoplasm
666	High	P67870	Casein kinase II subunit beta OS	CSNK2B	6	1	1	1	1	24.9	5.55
667	High	Q9H078	Caseinolytic peptidase B protein homolog OS	CLPB	88	17	17	1	1	78.7	9.01
668	High	Q9UKL3	CASP8-associated protein 2 OS	CASP8AP2	5	1	1	1	1	222.5	6.58	Nuclear bodies;Nucleoli					Nuclear bodies;Nucleoli
669	High	Q9BXW7	Cat eye syndrome critical region protein 5 OS	CECR5	7	1	1	1	1	46.3	8.13
670	High	P04040	Catalase OS	CAT	109	14	14	1	1	59.7	7.39	Vesicles			Vesicles
671	High	P21964	Catechol O-methyltransferase OS	COMT	127	12	12	1	1	30	5.47	Vesicles	Endoplasmic reticulum		Endoplasmic reticulum;Vesicles
672	High	P35221	Catenin alpha-1 OS	CTNNA1	170	29	31	2	1	100	6.29	Cell Junctions;Plasma membrane			Cell Junctions;Plasma membrane
673	High	P26232	Catenin alpha-2 OS	CTNNA2	25	2	4	1	1	105.2	5.71
674	High	P35222	Catenin beta-1 OS	CTNNB1	128	15	17	1	1	85.4	5.86	Plasma membrane			Plasma membrane
675	High	O60716	Catenin delta-1 OS	CTNND1	148	25	25	1	1	108.1	6.23	Plasma membrane			Plasma membrane
676	High	P07858	Cathepsin B OS	CTSB	2	1	1	1	1	37.8	6.3	Vesicles	Nucleoli	Predicted to be secreted		Vesicles	Nucleoli		Nucleoli;Vesicles
677	High	P07339	Cathepsin D OS	CTSD	30	3	3	1	1	44.5	6.54
678	High	P07711	Cathepsin L1 OS	CTSL	4	1	1	1	1	37.5	5.45	Golgi apparatus;Vesicles				Vesicles	Golgi apparatus
679	High	Q9UBR2	Cathepsin Z OS	CTSZ	26	5	5	1	1	33.8	7.11	Vesicles				Vesicles			Vesicles
680	High	P20645	Cation-dependent mannose-6-phosphate receptor OS	M6PR	224	7	7	1	1	31	5.83
681	High	P11717	Cation-independent mannose-6-phosphate receptor OS	IGF2R	235	42	42	1	1	274.2	5.94	Golgi apparatus;Vesicles			Golgi apparatus;Vesicles
682	High	Q03135	Caveolin-1 OS	CAV1	58	7	7	2	1	20.5	6.02	Golgi apparatus				Golgi apparatus
683	High	P17676	CCAAT/enhancer-binding protein beta OS	CEBPB	6	4	4	1	1	36.1	8.31	Nucleoplasm			Nucleoplasm				Nucleoplasm
684	High	P49716	CCAAT/enhancer-binding protein delta OS	CEBPD	5	1	1	1	1	28.4	8.28	Nucleoplasm					Nucleoplasm		Nucleoplasm
685	High	Q03701	CCAAT/enhancer-binding protein zeta OS	CEBPZ	122	24	24	1	1	120.9	5.94	Vesicles	Nucleoplasm			Nucleoplasm	Vesicles
686	High	A5YKK6	CCR4-NOT transcription complex subunit 1 OS	CNOT1	25	10	10	1	1	266.8	7.11	Cytosol				Cytosol
687	High	Q9UKZ1	CCR4-NOT transcription complex subunit 11 OS	CNOT11	9	3	3	1	1	55.2	6.4	Nucleoplasm					Nucleoplasm
688	High	O75175	CCR4-NOT transcription complex subunit 3 OS	CNOT3	10	2	2	1	1	81.8	6.2	Cytosol					Cytosol
689	High	P48509	CD151 antigen OS	CD151	12	1	1	1	1	28.3	7.47
690	High	O95400	CD2 antigen cytoplasmic tail-binding protein 2 OS	CD2BP2	13	6	6	1	1	37.6	4.61	Nuclear speckles	Cytosol		Nuclear speckles	Cytosol			Nuclear speckles
691	High	Q9Y5K6	CD2-associated protein OS	CD2AP	68	10	10	1	1	71.4	6.4	Plasma membrane	Centriolar satellite;Cytosol			Plasma membrane	Centriolar satellite;Cytosol
692	High	Q9NPF0	CD320 antigen OS	CD320	7	2	2	1	1	29	4.75	Cytosol					Cytosol
693	High	P16070	CD44 antigen OS	CD44	105	8	8	1	1	81.5	5.33	Plasma membrane	Golgi apparatus	Predicted to be secreted		Plasma membrane	Golgi apparatus		Golgi apparatus;Plasma membrane
694	High	P13987	CD59 glycoprotein OS	CD59	32	3	3	1	1	14.2	6.48	Golgi apparatus;Vesicles						Golgi apparatus;Vesicles
695	High	P08962	CD63 antigen OS	CD63	8	1	1	1	1	25.6	7.81	Vesicles				Vesicles
696	High	P60033	CD81 antigen OS	CD81	18	3	3	1	1	25.8	5.29	Plasma membrane				Plasma membrane
697	High	P21926	CD9 antigen OS	CD9	125	5	5	1	1	25.4	7.15	Plasma membrane				Plasma membrane
698	High	P48960	CD97 antigen OS	CD97	79	8	8	2	1	91.8	6.87
699	High	Q9H3Q1	Cdc42 effector protein 4 OS	CDC42EP4	4	2	2	1	1	38	5.19	Actin filaments;Microtubules	Plasma membrane		Actin filaments	Microtubules;Plasma membrane
700	High	Q9NRR3	CDC42 small effector protein 2 OS	CDC42SE2	12	2	2	1	1	9.2	8.35
701	High	Q15642	Cdc42-interacting protein 4 OS	TRIP10	7	2	2	1	1	68.3	5.73	Vesicles	Nucleoplasm			Vesicles	Nucleoplasm
702	High	Q9NZ45	CDGSH iron-sulfur domain-containing protein 1 OS	CISD1	31	4	4	1	1	12.2	9.09	Mitochondria				Mitochondria
703	High	Q8N5K1	CDGSH iron-sulfur domain-containing protein 2 OS	CISD2	105	8	8	1	1	15.3	9.61	Endoplasmic reticulum				Endoplasmic reticulum
704	High	P0C7P0	CDGSH iron-sulfur domain-containing protein 3, mitochondrial OS	CISD3	3	1	1	1	1	14.2	10.55
705	High	Q9BTV7	CDK5 and ABL1 enzyme substrate 2 OS	CABLES2	3	1	1	1	1	52.2	9.82	Nuclear bodies	Cell Junctions;Nucleoplasm				Cell Junctions;Nuclear bodies	Nucleoplasm
706	High	Q96SZ6	CDK5 regulatory subunit-associated protein 1 OS	CDK5RAP1	4	1	1	1	1	67.6	8.21	Nuclear speckles	Mitochondria				Mitochondria;Nuclear speckles
707	High	Q96SN8	CDK5 regulatory subunit-associated protein 2 OS	CDK5RAP2	4	2	2	1	1	214.9	5.58	Centrosome	Cell Junctions		Centrosome	Cell Junctions
708	High	Q96JB5	CDK5 regulatory subunit-associated protein 3 OS	CDK5RAP3	42	10	10	1	1	56.9	4.75	Cytosol	Nucleoli;Vesicles			Cytosol	Nucleoli;Vesicles		Cytosol
709	High	Q9NXV6	CDKN2A-interacting protein OS	CDKN2AIP	2	2	2	1	1	61.1	9.01	Nucleoplasm			Nucleoplasm
710	High	O14735	CDP-diacylglycerol--inositol 3-phosphatidyltransferase OS	CDIPT	19	4	4	1	1	23.5	8.03	Nuclear membrane;Nucleoplasm;Plasma membrane					Nuclear membrane;Nucleoplasm;Plasma membrane
711	High	Q9BY67	Cell adhesion molecule 1 OS	CADM1	7	1	1	1	1	48.5	5.07	Cell Junctions				Cell Junctions
712	High	Q8N163	Cell cycle and apoptosis regulator protein 2 OS	CCAR2	71	16	16	1	1	102.8	5.22	Nuclear bodies;Nucleoplasm			Nuclear bodies;Nucleoplasm
713	High	Q9NV96	Cell cycle control protein 50A OS	TMEM30A	22	7	7	1	1	40.7	8.59
714	High	Q92600	Cell differentiation protein RCD1 homolog OS	RQCD1	10	5	5	1	1	33.6	8.03
715	High	P60953	Cell division control protein 42 homolog OS	CDC42	209	11	12	3	1	21.2	6.55	Cytokinetic bridge;Microtubules				Cytokinetic bridge;Microtubules			Cytokinetic bridge		Cytokinetic bridge (biological definition)
716	High	Q99459	Cell division cycle 5-like protein OS	CDC5L	148	24	24	1	1	92.2	8.18	Nucleoplasm				Nucleoplasm
717	High	Q9UJX2	Cell division cycle protein 23 homolog OS	CDC23	7	3	3	1	1	68.8	7.02
718	High	P30260	Cell division cycle protein 27 homolog OS	CDC27	28	7	7	1	1	91.8	7.02	Nucleoplasm			Nucleoplasm
719	High	Q69YH5	Cell division cycle-associated protein 2 OS	CDCA2	18	5	5	1	1	112.6	8.4	Nucleoplasm				Nucleoplasm			Nucleoplasm
720	High	Q99618	Cell division cycle-associated protein 3 OS	CDCA3	15	3	3	1	1	29	6.43	Cytosol					Cytosol
721	High	Q9BWT1	Cell division cycle-associated protein 7 OS	CDCA7	6	2	2	1	1	42.5	9.45	Cytosol;Nucleoplasm				Cytosol;Nucleoplasm			Nucleoplasm
722	High	Q99674	Cell growth regulator with EF hand domain protein 1 OS	CGREF1	3	1	1	1	1	31.9	4.42	Golgi apparatus		Predicted to be secreted			Golgi apparatus
723	High	Q9NX58	Cell growth-regulating nucleolar protein OS	LYAR	70	9	9	1	1	43.6	9.54	Nucleoli;Nucleoli rim	Nucleoplasm		Nucleoli;Nucleoli rim;Nucleoplasm
724	High	P62633	Cellular nucleic acid-binding protein OS	CNBP	4	1	1	1	1	19.5	7.71	Nucleoplasm	Cytosol				Cytosol;Nucleoplasm		Nucleoplasm
725	High	P29373	Cellular retinoic acid-binding protein 2 OS	CRABP2	6	1	1	1	1	15.7	5.4	Cytosol	Nucleoplasm			Cytosol;Nucleoplasm			Cytosol
726	High	P04637	Cellular tumor antigen p53 OS	TP53	22	7	7	1	1	43.6	6.79	Nucleoplasm			Nucleoplasm				Nucleoplasm
727	High	P41208	Centrin-2 OS	CETN2	26	5	5	2	1	19.7	5
728	High	O15182	Centrin-3 OS	CETN3	10	4	4	1	1	19.5	4.74	Centrosome				Centrosome			Centrosome
729	High	Q8N137	Centrobin OS	CNTROB	4	1	1	1	1	101.2	5.54	Centrosome	Cytosol			Centrosome		Cytosol
730	High	Q03188	Centromere protein C OS	CENPC	13	5	5	1	1	106.8	9.39	Nuclear bodies	Midbody;Nucleoplasm			Nuclear bodies;Nucleoplasm	Midbody		Midbody;Nuclear bodies	Nuclear bodies	Midbody (biological definition)
731	High	P49454	Centromere protein F OS	CENPF	21	6	6	1	1	367.5	5.07	Nucleoplasm				Nucleoplasm			Nucleoplasm
732	High	Q92674	Centromere protein I OS	CENPI	4	2	2	1	1	86.7	8.76	Nuclear bodies	Cytosol			Nuclear bodies	Cytosol
733	High	Q9BS16	Centromere protein K OS	CENPK	3	1	1	1	1	31.6	4.89
734	High	Q6IPU0	Centromere protein P OS	CENPP	2	1	1	1	1	33.1	6.27	Nucleoplasm	Nucleoli			Nucleoplasm	Nucleoli
735	High	Q7L2Z9	Centromere protein Q OS	CENPQ	13	1	1	1	1	30.6	9.42	Nucleoplasm			Nucleoplasm
736	High	Q7Z7K6	Centromere protein V OS	CENPV	53	7	7	1	1	29.9	9.73	Nucleoplasm	Cytosol;Midbody				Cytosol;Midbody;Nucleoplasm		Cytosol;Midbody;Nucleoplasm		Midbody (biological definition)
737	High	O43264	Centromere/kinetochore protein zw10 homolog OS	ZW10	24	5	5	1	1	88.8	6.27	Cytosol;Endoplasmic reticulum				Cytosol;Endoplasmic reticulum
738	High	Q6ZU80	Centrosomal protein of 128 kDa OS	CEP128	6	1	1	1	1	127.9	6.52	Centriolar satellite	Cytosol			Centriolar satellite	Cytosol
739	High	Q9UPN4	Centrosomal protein of 131 kDa OS	CEP131	9	2	2	1	1	122.1	8.69	Centriolar satellite;Cytokinetic bridge;Microtubules				Centriolar satellite;Cytokinetic bridge;Microtubules			Cytokinetic bridge		Cytokinetic bridge (biological definition)
740	High	Q66GS9	Centrosomal protein of 135 kDa OS	CEP135	4	2	2	1	1	133.4	6.21	Focal adhesion sites						Focal adhesion sites
741	High	Q5SW79	Centrosomal protein of 170 kDa OS	CEP170	18	5	5	1	1	175.2	7.11	Centrosome	Cytosol;Mitotic spindle		Centrosome	Cytosol;Mitotic spindle			Mitotic spindle		Mitotic spindle (biological definition)
742	High	Q9Y4F5	Centrosomal protein of 170 kDa protein B OS	CEP170B	6	2	2	1	1	171.6	6.84	Cytosol	Centrosome;Microtubules				Centrosome;Cytosol;Microtubules
743	High	Q9BYV8	Centrosomal protein of 41 kDa OS	CEP41	8	1	1	1	1	41.3	8.32
744	High	Q9BV73	Centrosome-associated protein CEP250 OS	CEP250	2	2	2	1	1	281	5.02	Centrosome				Centrosome
745	High	P27544	Ceramide synthase 1 OS	CERS1	2	1	1	1	1	39.5	9.04	Endoplasmic reticulum					Endoplasmic reticulum
746	High	Q96G23	Ceramide synthase 2 OS	CERS2	82	5	5	1	1	44.8	8.98	Endoplasmic reticulum;Nuclear membrane				Endoplasmic reticulum;Nuclear membrane
747	High	Q9HA82	Ceramide synthase 4 OS	CERS4	7	2	2	1	1	46.4	9.07	Nucleoplasm;Vesicles				Nucleoplasm	Vesicles
748	High	Q6ZMG9	Ceramide synthase 6 OS	CERS6	26	4	4	1	1	44.9	7.65	Nucleoplasm	Cytosol					Cytosol;Nucleoplasm	Nucleoplasm
749	High	Q9NWW5	Ceroid-lipofuscinosis neuronal protein 6 OS	CLN6	18	2	2	1	1	35.9	8.87	Endoplasmic reticulum	Nucleoli;Vesicles			Endoplasmic reticulum		Nucleoli;Vesicles
750	High	Q9UFW8	CGG triplet repeat-binding protein 1 OS	CGGBP1	13	2	2	1	1	18.8	8.95	Nucleoplasm			Nucleoplasm
751	High	Q9HD42	Charged multivesicular body protein 1a OS	CHMP1A	5	2	2	1	1	21.7	8.06
752	High	Q7LBR1	Charged multivesicular body protein 1b OS	CHMP1B	8	2	2	1	1	22.1	8.1	Midbody;Nucleoplasm				Midbody	Nucleoplasm		Nucleoplasm		Midbody (biological definition)
753	High	O43633	Charged multivesicular body protein 2a OS	CHMP2A	5	2	2	1	1	25.1	5.97	Cytosol	Nucleoplasm;Plasma membrane				Cytosol;Plasma membrane	Nucleoplasm
754	High	Q9UQN3	Charged multivesicular body protein 2b OS	CHMP2B	13	3	3	1	1	23.9	8.76	Cytosol					Cytosol
755	High	Q9Y3E7	Charged multivesicular body protein 3 OS	CHMP3	8	1	1	1	1	25.1	5.12
756	High	Q9H444	Charged multivesicular body protein 4b OS	CHMP4B	45	4	4	1	1	24.9	4.82
757	High	Q9NZZ3	Charged multivesicular body protein 5 OS	CHMP5	38	4	4	1	1	24.6	4.83	Cytosol;Microtubules	Midbody			Cytosol;Microtubules;Midbody			Midbody		Midbody (biological definition)
758	High	Q96FZ7	Charged multivesicular body protein 6 OS	CHMP6	8	2	2	1	1	23.5	5.31
759	High	Q8WUX9	Charged multivesicular body protein 7 OS	CHMP7	2	1	1	1	1	50.9	5.35	Nucleoplasm	Cytosol			Cytosol;Nucleoplasm
760	High	O60921	Checkpoint protein HUS1 OS	HUS1	4	1	1	1	1	31.7	6.84
761	High	Q9BWS9	Chitinase domain-containing protein 1 OS	CHID1	12	3	3	1	1	44.9	8.63	Intermediate filaments;Nucleoplasm						Intermediate filaments;Nucleoplasm	Intermediate filaments
762	High	Q9BT22	Chitobiosyldiphosphodolichol beta-mannosyltransferase OS	ALG1	20	4	4	2	1	52.5	7.23	Endoplasmic reticulum	Nucleoli fibrillar center				Endoplasmic reticulum;Nucleoli fibrillar center
763	High	Q96S66	Chloride channel CLIC-like protein 1 OS	CLCC1	51	10	10	1	1	62	5.55	Endoplasmic reticulum				Endoplasmic reticulum
764	High	O00299	Chloride intracellular channel protein 1 OS	CLIC1	124	7	7	1	1	26.9	5.17	Cytosol				Cytosol
765	High	P51797	Chloride transport protein 6 OS	CLCN6	4	1	1	1	1	97.2	6.81	Cytosol;Plasma membrane					Cytosol;Plasma membrane		Cytosol;Plasma membrane
766	High	Q8IWA5	Choline transporter-like protein 2 OS	SLC44A2	5	1	1	1	1	80.1	8.57	Cell Junctions;Vesicles					Cell Junctions;Vesicles
767	High	Q9Y6K0	Choline/ethanolaminephosphotransferase 1 OS	CEPT1	15	3	3	1	1	46.5	8.21
768	High	P49585	Choline-phosphate cytidylyltransferase A OS	PCYT1A	28	9	9	2	1	41.7	7.25	Nucleoplasm	Cytosol				Cytosol;Nucleoplasm		Nucleoplasm
769	High	Q9P2E5	Chondroitin sulfate glucuronyltransferase OS	CHPF2	2	2	2	1	1	85.9	7.83	Cytosol;Nucleoplasm					Cytosol;Nucleoplasm		Cytosol;Nucleoplasm
770	High	Q13111	Chromatin assembly factor 1 subunit A OS	CHAF1A	31	9	9	1	1	106.9	5.94	Nucleoplasm	Cytosol			Nucleoplasm		Cytosol
771	High	Q13112	Chromatin assembly factor 1 subunit B OS	CHAF1B	8	6	6	1	1	61.5	7.5	Nucleoplasm				Nucleoplasm
772	High	Q8IXM2	Chromatin complexes subunit BAP18 OS	BAP18	20	2	2	1	1	17.9	7.33
773	High	Q9Y3Y2	Chromatin target of PRMT1 protein OS	CHTOP	98	3	3	1	1	26.4	12.23	Nuclear speckles			Nuclear speckles
774	High	P83916	Chromobox protein homolog 1 OS	CBX1	24	2	3	1	1	21.4	4.93	Nuclear bodies;Nucleoplasm				Nuclear bodies;Nucleoplasm
775	High	Q13185	Chromobox protein homolog 3 OS	CBX3	115	8	10	1	1	20.8	5.33	Nucleoplasm	Nuclear bodies			Nuclear bodies;Nucleoplasm
776	High	P45973	Chromobox protein homolog 5 OS	CBX5	5	1	2	1	1	22.2	5.86	Nucleoplasm			Nucleoplasm
777	High	Q9HC52	Chromobox protein homolog 8 OS	CBX8	24	6	6	2	1	43.4	9.91	Nucleoplasm			Nucleoplasm
778	High	Q9Y232	Chromodomain Y-like protein OS	CDYL	5	2	2	1	1	66.4	9.45	Nuclear speckles				Nuclear speckles
779	High	O14646	Chromodomain-helicase-DNA-binding protein 1 OS	CHD1	29	7	7	2	1	196.6	7.14	Nucleoli fibrillar center;Nucleoplasm					Nucleoli fibrillar center;Nucleoplasm
780	High	Q86WJ1	Chromodomain-helicase-DNA-binding protein 1-like OS	CHD1L	27	9	9	1	1	100.9	6.9	Nucleoplasm				Nucleoplasm
781	High	Q12873	Chromodomain-helicase-DNA-binding protein 3 OS	CHD3	65	4	9	1	1	226.5	7.3	Centriolar satellite;Nucleoli;Nucleoplasm					Centriolar satellite;Nucleoli;Nucleoplasm			Nucleoli;Nucleoplasm
782	High	Q14839	Chromodomain-helicase-DNA-binding protein 4 OS	CHD4	184	23	28	2	1	217.9	5.86	Nucleoplasm			Nucleoplasm
783	High	Q8TD26	Chromodomain-helicase-DNA-binding protein 6 OS	CHD6	2	1	1	1	1	305.2	6.27	Nucleoplasm					Nucleoplasm
784	High	Q9HCK8	Chromodomain-helicase-DNA-binding protein 8 OS	CHD8	18	4	4	1	1	290.3	6.47	Nucleoplasm			Nucleoplasm
785	High	Q96JM3	Chromosome alignment-maintaining phosphoprotein 1 OS	CHAMP1	22	6	6	1	1	89	8.44	Nucleoplasm	Midbody ring;Nuclear bodies		Nuclear bodies;Nucleoplasm		Midbody ring		Midbody ring		Midbody ring (biological definition)
786	High	P0CG12	Chromosome transmission fidelity protein 8 homolog isoform 2 OS	CHTF8	5	1	1	1	1	51.4	12.41	Nucleoplasm			Nucleoplasm
787	High	O95239	Chromosome-associated kinesin KIF4A OS	KIF4A	81	17	18	4	1	139.8	6.27	Midbody;Nucleoplasm				Midbody;Nucleoplasm			Midbody		Midbody (biological definition)
788	High	Q9P2M7	Cingulin OS	CGN	15	3	3	1	1	136.3	5.54	Cell Junctions;Plasma membrane				Cell Junctions;Plasma membrane
789	High	Q969X6	Cirhin OS	CIRH1A	64	11	11	1	1	76.8	8.85
790	High	Q8N0X4	Citrate lyase subunit beta-like protein, mitochondrial OS	CLYBL	4	2	2	1	1	37.3	8.73
791	High	O75390	Citrate synthase, mitochondrial OS	CS	317	16	16	1	1	51.7	8.32	Mitochondria			Mitochondria
792	High	O14578	Citron Rho-interacting kinase OS	CIT	17	8	8	1	1	231.3	6.57	Cytosol					Cytosol
793	High	O60271	C-Jun-amino-terminal kinase-interacting protein 4 OS	SPAG9	21	6	6	1	1	146.1	5.15	Centriolar satellite;Cytosol			Centriolar satellite;Cytosol
794	High	Q96MX0	CKLF-like MARVEL transmembrane domain-containing protein 3 OS	CMTM3	9	2	2	1	1	19.7	4.56	Nucleoplasm					Nucleoplasm
795	High	Q8IZR5	CKLF-like MARVEL transmembrane domain-containing protein 4 OS	CMTM4	6	2	2	1	1	25.8	7.75	Golgi apparatus;Plasma membrane;Vesicles					Golgi apparatus;Plasma membrane;Vesicles
796	High	Q9NX76	CKLF-like MARVEL transmembrane domain-containing protein 6 OS	CMTM6	17	3	3	1	1	20.4	5.29	Vesicles				Vesicles
797	High	Q00610	Clathrin heavy chain 1 OS	CLTC	391	49	49	2	1	191.5	5.69	Endosomes;Lysosomes;Vesicles	Cytosol;Mitotic spindle		Endosomes;Lysosomes;Vesicles	Mitotic spindle	Cytosol		Mitotic spindle		Mitotic spindle (biological definition)
798	High	P09496	Clathrin light chain A OS	CLTA	8	2	2	1	1	27.1	4.51	Endosomes;Lysosomes;Vesicles			Endosomes;Lysosomes;Vesicles
799	High	P09497	Clathrin light chain B OS	CLTB	4	1	1	1	1	25.2	4.64	Vesicles	Cytosol;Plasma membrane			Plasma membrane;Vesicles	Cytosol
800	High	Q9NY35	Claudin domain-containing protein 1 OS	CLDND1	3	1	1	1	1	28.6	5.82	Nucleoplasm	Cytosol;Nucleoli				Cytosol;Nucleoli;Nucleoplasm
801	High	Q10570	Cleavage and polyadenylation specificity factor subunit 1 OS	CPSF1	57	12	12	1	1	160.8	6.4	Nucleoplasm			Nucleoplasm				Nucleoplasm
802	High	Q9P2I0	Cleavage and polyadenylation specificity factor subunit 2 OS	CPSF2	18	7	7	1	1	88.4	5.11	Nucleoplasm	Vesicles				Nucleoplasm;Vesicles
803	High	O95639	Cleavage and polyadenylation specificity factor subunit 4 OS	CPSF4	14	4	4	1	1	30.2	8.31	Nucleoplasm	Vesicles			Nucleoplasm		Vesicles
804	High	O43809	Cleavage and polyadenylation specificity factor subunit 5 OS	NUDT21	80	11	11	1	1	26.2	8.82	Nuclear bodies	Centriolar satellite			Nuclear bodies		Centriolar satellite
805	High	Q16630	Cleavage and polyadenylation specificity factor subunit 6 OS	CPSF6	34	6	6	1	1	59.2	7.15	Nuclear speckles;Nucleoplasm			Nuclear speckles;Nucleoplasm				Nuclear speckles;Nucleoplasm
806	High	Q8N684	Cleavage and polyadenylation specificity factor subunit 7 OS	CPSF7	21	6	6	1	1	52	8	Nucleoplasm	Cytosol			Cytosol;Nucleoplasm
807	High	Q05048	Cleavage stimulation factor subunit 1 OS	CSTF1	10	3	3	1	1	48.3	6.58	Nucleoplasm			Nucleoplasm
808	High	P33240	Cleavage stimulation factor subunit 2 OS	CSTF2	25	5	5	2	1	60.9	6.83	Nucleoplasm	Nuclear bodies		Nuclear bodies;Nucleoplasm
809	High	Q12996	Cleavage stimulation factor subunit 3 OS	CSTF3	14	4	4	1	1	82.9	8.12	Nucleoplasm			Nucleoplasm
810	High	O96005	Cleft lip and palate transmembrane protein 1 OS	CLPTM1	26	6	6	1	1	76	6.3	Centriolar satellite;Nuclear membrane					Centriolar satellite;Nuclear membrane
811	High	Q96KA5	Cleft lip and palate transmembrane protein 1-like protein OS	CLPTM1L	6	3	3	1	1	62.2	8.56	Endoplasmic reticulum					Endoplasmic reticulum
812	High	Q7Z460	CLIP-associating protein 1 OS	CLASP1	91	18	20	1	1	169.3	9.03
813	High	O75122	CLIP-associating protein 2 OS	CLASP2	73	19	21	1	1	141	8.47	Golgi apparatus	Cytosol			Golgi apparatus	Cytosol
814	High	O75153	Clustered mitochondria protein homolog OS	CLUH	46	12	12	1	1	146.6	6.13	Vesicles	Nuclear bodies			Vesicles	Nuclear bodies		Nuclear bodies
815	High	P10909	Clusterin OS	CLU	6	1	1	1	1	52.5	6.27
816	High	Q16842	CMP-N-acetylneuraminate-beta-galactosamide-alpha-2,3-sialyltransferase 2 OS	ST3GAL2	10	2	2	2	1	40.1	8.35	Vesicles					Vesicles		Vesicles
817	High	Q99417	C-Myc-binding protein OS	MYCBP	2	2	2	1	1	12	5.91	Nucleoplasm	Mitochondria				Mitochondria;Nucleoplasm		Mitochondria		Mitochondria (correlation)
818	High	Q14019	Coactosin-like protein OS	COTL1	5	2	2	1	1	15.9	5.67	Cytosol				Cytosol
819	High	P53621	Coatomer subunit alpha OS	COPA	168	33	33	1	1	138.3	7.66	Cytosol;Nucleoplasm	Golgi apparatus	Predicted to be secreted			Cytosol;Golgi apparatus;Nucleoplasm
820	High	P53618	Coatomer subunit beta OS	COPB1	43	9	9	1	1	107.1	6.05	Cytosol;Golgi apparatus;Vesicles			Cytosol;Golgi apparatus	Vesicles
821	High	P35606	Coatomer subunit beta' OS	COPB2	24	7	7	1	1	102.4	5.27	Cytosol					Cytosol
822	High	P48444	Coatomer subunit delta OS	ARCN1	17	5	5	1	1	57.2	6.21	Vesicles	Cytosol;Golgi apparatus			Vesicles	Cytosol;Golgi apparatus
823	High	O14579	Coatomer subunit epsilon OS	COPE	9	5	5	1	1	34.5	5.12	Golgi apparatus			Golgi apparatus				Golgi apparatus
824	High	Q9Y678	Coatomer subunit gamma-1 OS	COPG1	24	6	8	1	1	97.7	5.47	Golgi apparatus	Cytosol;Nucleoplasm			Golgi apparatus	Cytosol;Nucleoplasm		Golgi apparatus
825	High	Q9UBF2	Coatomer subunit gamma-2 OS	COPG2	35	7	9	1	1	97.6	5.81
826	High	P61923	Coatomer subunit zeta-1 OS	COPZ1	26	6	6	1	1	20.2	4.81
827	High	P23528	Cofilin-1 OS	CFL1	609	9	14	1	1	18.5	8.09	Cytosol				Cytosol			Cytosol
828	High	Q9Y281	Cofilin-2 OS	CFL2	106	1	6	1	1	18.7	7.88	Cytosol;Nucleoplasm	Plasma membrane				Cytosol;Nucleoplasm;Plasma membrane		Cytosol;Plasma membrane
829	High	Q8N3U4	Cohesin subunit SA-2 OS	STAG2	26	8	8	1	1	141.2	5.43
830	High	Q6P1N0	Coiled-coil and C2 domain-containing protein 1A OS	CC2D1A	6	2	2	1	1	104	8.09	Cytosol;Plasma membrane	Nucleoli fibrillar center			Cytosol	Nucleoli fibrillar center;Plasma membrane
831	High	Q96NT0	Coiled-coil domain-containing protein 115 OS	CCDC115	34	4	4	1	1	19.7	6.95	Plasma membrane	Vesicles			Plasma membrane	Vesicles
832	High	Q8WUD4	Coiled-coil domain-containing protein 12 OS	CCDC12	10	2	2	1	1	19.2	7.34	Nucleoplasm				Nucleoplasm
833	High	Q96CT7	Coiled-coil domain-containing protein 124 OS	CCDC124	22	5	5	1	1	25.8	9.54	Cytosol;Plasma membrane			Cytosol;Plasma membrane
834	High	Q96JG6	Coiled-coil domain-containing protein 132 OS	CCDC132	10	2	2	1	1	111.1	6.2
835	High	Q9H6E4	Coiled-coil domain-containing protein 134 OS	CCDC134	10	3	3	1	1	26.5	8.85
836	High	Q6PK04	Coiled-coil domain-containing protein 137 OS	CCDC137	13	5	5	1	1	33.2	10.93	Mitotic chromosome;Nucleoli			Mitotic chromosome;Nucleoli				Mitotic chromosome
837	High	Q9P0B6	Coiled-coil domain-containing protein 167 OS	CCDC167	11	1	1	1	1	11.5	9.5	Cytosol					Cytosol
838	High	O60826	Coiled-coil domain-containing protein 22 OS	CCDC22	2	1	1	1	1	70.7	6.74	Cytosol;Nucleoplasm					Cytosol;Nucleoplasm
839	High	Q96A33	Coiled-coil domain-containing protein 47 OS	CCDC47	285	20	20	1	1	55.8	4.87	Endoplasmic reticulum			Endoplasmic reticulum
840	High	Q96ER9	Coiled-coil domain-containing protein 51 OS	CCDC51	72	8	8	1	1	45.8	8.19	Mitochondria;Nucleoplasm	Centrosome			Mitochondria;Nucleoplasm	Centrosome
841	High	Q4VC31	Coiled-coil domain-containing protein 58 OS	CCDC58	16	2	2	1	1	16.6	7.81	Mitochondria	Nucleoli				Mitochondria;Nucleoli
842	High	Q16204	Coiled-coil domain-containing protein 6 OS	CCDC6	9	2	2	1	1	53.3	7.34	Cytosol				Cytosol			Cytosol
843	High	Q9H2F9	Coiled-coil domain-containing protein 68 OS	CCDC68	55	1	1	1	1	38.8	8.65	Golgi apparatus	Cytosol				Cytosol;Golgi apparatus		Golgi apparatus
844	High	Q9BR77	Coiled-coil domain-containing protein 77 OS	CCDC77	2	1	1	1	1	57.5	8.72	Nuclear membrane					Nuclear membrane
845	High	Q9H6F5	Coiled-coil domain-containing protein 86 OS	CCDC86	12	4	4	1	1	40.2	10.33	Mitotic chromosome;Nucleoli;Nucleoli rim	Nucleoplasm		Mitotic chromosome;Nucleoli;Nucleoli rim;Nucleoplasm				Mitotic chromosome;Nucleoli;Nucleoplasm
846	High	Q9Y3X0	Coiled-coil domain-containing protein 9 OS	CCDC9	4	1	1	1	1	59.7	5.4	Cytosol					Cytosol
847	High	Q9GZT6	Coiled-coil domain-containing protein 90B, mitochondrial OS	CCDC90B	9	3	3	1	1	29.5	7.55	Mitochondria			Mitochondria
848	High	Q96BP2	Coiled-coil-helix-coiled-coil-helix domain-containing protein 1 OS	CHCHD1	8	1	1	1	1	13.5	10.21	Mitochondria;Nucleoplasm	Nucleoli fibrillar center			Mitochondria;Nucleoli fibrillar center;Nucleoplasm
849	High	Q8WYQ3	Coiled-coil-helix-coiled-coil-helix domain-containing protein 10, mitochondrial OS	CHCHD10	4	1	1	1	1	14.1	7.84	Mitochondria				Mitochondria
850	High	Q9Y6H1	Coiled-coil-helix-coiled-coil-helix domain-containing protein 2, mitochondrial OS	CHCHD2	85	3	3	2	1	15.5	9.22	Mitochondria			Mitochondria
851	High	P38432	Coilin OS	COIL	11	3	3	1	1	62.6	9.07	Nuclear bodies	Nucleoli;Nucleoli fibrillar center;Nucleoplasm			Nuclear bodies;Nucleoli;Nucleoli fibrillar center;Nucleoplasm			Nuclear bodies
852	High	O75534	Cold shock domain-containing protein E1 OS	CSDE1	59	13	13	1	1	88.8	6.25	Cytosol;Plasma membrane			Cytosol;Plasma membrane
853	High	Q14011	Cold-inducible RNA-binding protein OS	CIRBP	29	5	5	1	1	18.6	9.51	Nucleoplasm				Nucleoplasm
854	High	Q07021	Complement component 1 Q subcomponent-binding protein, mitochondrial OS	C1QBP	305	9	9	1	1	31.3	4.84	Plasma membrane	Mitochondria				Mitochondria;Plasma membrane
855	High	P08174	Complement decay-accelerating factor OS	CD55	4	2	2	1	1	41.4	7.59
856	High	Q9NPL8	Complex I assembly factor TIMMDC1, mitochondrial OS	TIMMDC1	49	10	10	1	1	32.2	8.5	Mitochondria	Nucleoplasm		Mitochondria	Nucleoplasm
857	High	Q8IUX1	Complex I assembly factor TMEM126B, mitochondrial OS	TMEM126B	8	1	1	1	1	25.9	8.81	Mitochondria				Mitochondria
858	High	Q5U5X0	Complex III assembly factor LYRM7 OS	LYRM7	5	1	1	1	1	11.9	9.66
859	High	Q15021	Condensin complex subunit 1 OS	NCAPD2	138	27	27	1	1	157.1	6.61	Cytosol	Nucleoli;Nucleoplasm			Cytosol;Nucleoli;Nucleoplasm
860	High	Q15003	Condensin complex subunit 2 OS	NCAPH	28	8	8	1	1	82.5	5.06	Cytosol	Nucleoplasm			Cytosol;Nucleoplasm				Cytosol;Nucleoplasm
861	High	Q9BPX3	Condensin complex subunit 3 OS	NCAPG	32	10	10	1	1	114.3	5.59
862	High	P42695	Condensin-2 complex subunit D3 OS	NCAPD3	10	5	5	1	1	168.8	7.5	Nucleoplasm				Nucleoplasm
863	High	Q86XI2	Condensin-2 complex subunit G2 OS	NCAPG2	6	1	1	1	1	130.9	6.87	Nucleoplasm	Nuclear speckles			Nuclear speckles;Nucleoplasm			Nucleoplasm
864	High	Q6IBW4	Condensin-2 complex subunit H2 OS	NCAPH2	6	1	1	1	1	68.2	4.74	Nucleoplasm	Cytokinetic bridge			Nucleoplasm		Cytokinetic bridge	Cytokinetic bridge		Cytokinetic bridge (biological definition)
865	High	Q96JB2	Conserved oligomeric Golgi complex subunit 3 OS	COG3	2	1	1	1	1	94	5.57	Golgi apparatus;Plasma membrane	Cytosol;Nucleoplasm		Golgi apparatus	Cytosol;Plasma membrane	Nucleoplasm
866	High	Q9UP83	Conserved oligomeric Golgi complex subunit 5 OS	COG5	6	1	1	1	1	92.7	6.6	Golgi apparatus	Nucleoplasm		Golgi apparatus			Nucleoplasm
867	High	Q9NZB2	Constitutive coactivator of PPAR-gamma-like protein 1 OS	FAM120A	39	8	8	2	1	121.8	8.88	Cytosol			Cytosol
868	High	P78357	Contactin-associated protein 1 OS	CNTNAP1	6	2	2	1	1	156.2	7.05	Nucleoplasm					Nucleoplasm
869	High	Q13098	COP9 signalosome complex subunit 1 OS	GPS1	15	4	4	1	1	55.5	6.74	Nucleoplasm	Cytosol		Cytosol;Nucleoplasm
870	High	P61201	COP9 signalosome complex subunit 2 OS	COPS2	26	3	3	1	1	51.6	5.53	Vesicles	Cytokinetic bridge			Cytokinetic bridge;Vesicles			Cytokinetic bridge		Cytokinetic bridge (biological definition)
871	High	Q9UNS2	COP9 signalosome complex subunit 3 OS	COPS3	25	6	6	1	1	47.8	6.65	Nucleoplasm	Cytosol			Cytosol;Nucleoplasm
872	High	Q9BT78	COP9 signalosome complex subunit 4 OS	COPS4	14	4	4	1	1	46.2	5.83	Nuclear speckles				Nuclear speckles			Nuclear speckles
873	High	Q7L5N1	COP9 signalosome complex subunit 6 OS	COPS6	2	1	1	1	1	36.1	5.73	Nucleoplasm				Nucleoplasm
874	High	Q9H9Q2	COP9 signalosome complex subunit 7b OS	COPS7B	4	1	1	1	1	29.6	6.15	Nucleoplasm				Nucleoplasm
875	High	Q99627	COP9 signalosome complex subunit 8 OS	COPS8	5	2	2	1	1	23.2	5.38	Nucleoplasm	Cytosol			Cytosol;Nucleoplasm
876	High	Q99829	Copine-1 OS	CPNE1	57	8	8	1	1	59	5.83	Nuclear membrane;Nucleoplasm				Nuclear membrane;Nucleoplasm
877	High	Q96FN4	Copine-2 OS	CPNE2	15	4	5	3	1	61.2	6.07	Cytosol;Mitochondria;Nucleoplasm					Cytosol;Mitochondria;Nucleoplasm
878	High	O75131	Copine-3 OS	CPNE3	14	2	3	3	1	60.1	5.85	Cytosol;Nucleoplasm	Mitochondria;Nucleoli			Cytosol;Nucleoli;Nucleoplasm	Mitochondria
879	High	Q9UBL6	Copine-7 OS	CPNE7	13	3	4	3	1	70.2	6.38
880	High	Q86YQ8	Copine-8 OS	CPNE8	39	10	11	5	1	63.1	5.96
881	High	Q04656	Copper-transporting ATPase 1 OS	ATP7A	3	1	1	1	1	163.3	6.24	Golgi apparatus				Golgi apparatus
882	High	O75367	Core histone macro-H2A.1 OS	H2AFY	251	14	16	1	1	39.6	9.79	Nucleoplasm				Nucleoplasm			Nucleoplasm
883	High	Q9P0M6	Core histone macro-H2A.2 OS	H2AFY2	38	3	5	1	1	40	9.69	Nucleoplasm				Nucleoplasm			Nucleoplasm
884	High	Q9BR76	Coronin-1B OS	CORO1B	52	9	9	1	1	54.2	5.88	Cytosol;Plasma membrane				Cytosol;Plasma membrane
885	High	Q9ULV4	Coronin-1C OS	CORO1C	133	16	16	2	1	53.2	7.08
886	High	P10589	COUP transcription factor 1 OS	NR2F1	7	3	4	2	1	46.1	8.25	Nucleoplasm	Cytosol				Cytosol;Nucleoplasm
887	High	P78310	Coxsackievirus and adenovirus receptor OS	CXADR	52	11	11	1	1	40	7.56	Cell Junctions;Plasma membrane			Cell Junctions;Plasma membrane
888	High	P12277	Creatine kinase B-type OS	CKB	6	2	2	1	1	42.6	5.59	Cytosol				Cytosol			Cytosol
889	High	P12532	Creatine kinase U-type, mitochondrial OS	CKMT1A	466	22	22	2	1	47	8.34
890	High	Q92793	CREB-binding protein OS	CREBBP	31	3	7	1	1	265.2	8.53	Nucleoplasm	Nuclear bodies		Nuclear bodies;Nucleoplasm				Nuclear bodies
891	High	P46109	Crk-like protein OS	CRKL	7	2	2	1	1	33.8	6.74	Nucleoplasm	Cytosol		Nucleoplasm		Cytosol
892	High	Q9BZJ0	Crooked neck-like protein 1 OS	CRNKL1	15	6	6	1	1	100.4	8
893	High	Q5T3F8	CSC1-like protein 2 OS	TMEM63B	5	1	1	1	1	94.9	7.4	Actin filaments;Plasma membrane			Actin filaments;Plasma membrane
894	High	O15320	cTAGE family member 5 OS	CTAGE5	32	6	6	7	1	90.9	5.22	Endoplasmic reticulum				Endoplasmic reticulum
895	High	Q05D32	CTD small phosphatase-like protein 2 OS	CTDSPL2	34	7	7	1	1	53	6.4	Nucleoplasm					Nucleoplasm		Nucleoplasm
896	High	P17812	CTP synthase 1 OS	CTPS1	35	13	13	1	1	66.6	6.46	Cytosol	Actin filaments				Actin filaments;Cytosol		Actin filaments;Cytosol
897	High	Q9P2B4	CTTNBP2 N-terminal-like protein OS	CTTNBP2NL	38	9	9	1	1	70.1	8.06	Cytosol;Nucleoli fibrillar center					Cytosol;Nucleoli fibrillar center		Nucleoli fibrillar center
898	High	Q9Y240	C-type lectin domain family 11 member A OS	CLEC11A	5	2	2	1	1	35.7	5.16	Centrosome		Predicted to be secreted			Centrosome
899	High	Q9UBG0	C-type mannose receptor 2 OS	MRC2	23	7	7	1	1	166.6	5.83
900	High	Q9H5V8	CUB domain-containing protein 1 OS	CDCP1	10	3	3	1	1	92.9	7.96
901	High	Q92879	CUGBP Elav-like family member 1 OS	CELF1	50	3	5	1	1	52	8.46	Nucleoplasm			Nucleoplasm
902	High	O95319	CUGBP Elav-like family member 2 OS	CELF2	4	1	3	1	1	54.3	8.76	Nucleoplasm	Midbody ring;Vesicles			Nucleoplasm	Midbody ring;Vesicles		Midbody ring;Nucleoplasm		Midbody ring (biological definition)
903	High	Q13616	Cullin-1 OS	CUL1	29	8	8	1	1	89.6	8	Nucleoplasm	Nucleoli			Nucleoplasm	Nucleoli		Nucleoplasm
904	High	Q13617	Cullin-2 OS	CUL2	10	1	1	1	1	86.9	6.92	Nucleoplasm			Nucleoplasm
905	High	Q13618	Cullin-3 OS	CUL3	20	8	8	1	1	88.9	8.48
906	High	Q13619	Cullin-4A OS	CUL4A	18	4	5	1	1	87.6	8.13	Nucleoplasm					Nucleoplasm
907	High	Q13620	Cullin-4B OS	CUL4B	17	3	4	1	1	103.9	7.37	Nucleoplasm			Nucleoplasm
908	High	Q93034	Cullin-5 OS	CUL5	4	1	1	1	1	90.9	7.94	Cytosol;Golgi apparatus					Cytosol;Golgi apparatus
909	High	Q86VP6	Cullin-associated NEDD8-dissociated protein 1 OS	CAND1	278	32	34	1	1	136.3	5.78	Cytosol;Golgi apparatus;Nucleoplasm			Cytosol;Golgi apparatus;Nucleoplasm				Golgi apparatus;Nucleoplasm
910	High	O75155	Cullin-associated NEDD8-dissociated protein 2 OS	CAND2	29	3	5	1	1	135.2	5.68	Nuclear bodies	Cytosol				Cytosol;Nuclear bodies
911	High	Q2TBE0	CWF19-like protein 2 OS	CWF19L2	10	2	2	1	1	103.7	8.65	Nuclear speckles	Cytosol				Cytosol;Nuclear speckles
912	High	P18846	Cyclic AMP-dependent transcription factor ATF-1 OS	ATF1	18	2	3	1	1	29.2	8.37	Nucleoplasm			Nucleoplasm				Nucleoplasm
913	High	P15336	Cyclic AMP-dependent transcription factor ATF-2 OS	ATF2	7	2	2	1	1	54.5	7.88	Nucleoplasm			Nucleoplasm
914	High	P18850	Cyclic AMP-dependent transcription factor ATF-6 alpha OS	ATF6	19	4	4	1	1	74.5	8.22
915	High	Q99941	Cyclic AMP-dependent transcription factor ATF-6 beta OS	ATF6B	6	2	2	1	1	76.7	6.27	Nucleoplasm	Nucleoli				Nucleoli;Nucleoplasm
916	High	P16220	Cyclic AMP-responsive element-binding protein 1 OS	CREB1	10	1	2	1	1	36.7	5.57	Nucleoplasm			Nucleoplasm
917	High	Q8N884	Cyclic GMP-AMP synthase OS	MB21D1	76	18	18	1	1	58.8	9.48
918	High	P20248	Cyclin-A2 OS	CCNA2	3	2	2	1	1	48.5	6.54	Cytosol;Nucleoplasm			Cytosol;Nucleoplasm				Nucleoplasm	Cytosol;Nucleoplasm
919	High	O95273	Cyclin-D1-binding protein 1 OS	CCNDBP1	3	1	1	1	1	40.2	4.82	Nucleoplasm	Nuclear bodies		Nuclear bodies;Nucleoplasm
920	High	P06493	Cyclin-dependent kinase 1 OS	CDK1	40	7	8	17	1	34.1	8.4	Cytosol	Nucleoplasm			Cytosol;Nucleoplasm				Cytosol;Nucleoplasm
921	High	Q9NYV4	Cyclin-dependent kinase 12 OS	CDK12	49	10	12	17	1	164.1	9.44	Nuclear speckles;Nucleoplasm			Nuclear speckles;Nucleoplasm
922	High	Q14004	Cyclin-dependent kinase 13 OS	CDK13	23	3	5	17	1	164.8	9.69	Nuclear speckles	Cytosol;Golgi apparatus			Nuclear speckles		Cytosol;Golgi apparatus
923	High	Q00537	Cyclin-dependent kinase 17 OS	CDK17	16	2	3	17	1	59.5	9.03	Cytosol;Nucleoplasm					Cytosol;Nucleoplasm			Cytosol;Nucleoplasm
924	High	P24941	Cyclin-dependent kinase 2 OS	CDK2	17	3	4	17	1	33.9	8.68	Nucleoplasm	Centrosome;Cytosol		Nucleoplasm	Centrosome;Cytosol			Centrosome;Nucleoplasm
925	High	O14519	Cyclin-dependent kinase 2-associated protein 1 OS	CDK2AP1	12	2	2	1	1	12.4	9.38	Nucleoplasm				Nucleoplasm			Nucleoplasm
926	High	P50613	Cyclin-dependent kinase 7 OS	CDK7	3	1	1	1	1	39	8.47	Nucleoplasm	Cytosol;Nucleoli fibrillar center;Plasma membrane			Cytosol;Nucleoli fibrillar center;Nucleoplasm		Plasma membrane
927	High	P50750	Cyclin-dependent kinase 9 OS	CDK9	43	8	9	17	1	42.8	8.79	Nucleoplasm	Cytoplasmic bodies				Nucleoplasm	Cytoplasmic bodies	Nucleoplasm
928	High	Q00535	Cyclin-dependent-like kinase 5 OS	CDK5	18	5	6	17	1	33.3	7.66	Nucleoplasm;Plasma membrane	Cell Junctions			Nucleoplasm;Plasma membrane	Cell Junctions		Nucleoplasm
929	High	O14976	Cyclin-G-associated kinase OS	GAK	2	1	1	1	1	143.1	5.73	Golgi apparatus	Vesicles			Golgi apparatus	Vesicles
930	High	O75909	Cyclin-K OS	CCNK	5	1	1	1	1	64.2	8.41	Nucleoplasm			Nucleoplasm
931	High	O60563	Cyclin-T1 OS	CCNT1	16	3	3	1	1	80.6	8.78	Nucleoplasm			Nucleoplasm
932	High	Q8ND76	Cyclin-Y OS	CCNY	5	2	2	1	1	39.3	7.2
933	High	Q8N7R7	Cyclin-Y-like protein 1 OS	CCNYL1	10	2	2	1	1	40.7	6.07	Plasma membrane					Plasma membrane		Plasma membrane
934	High	P35520	Cystathionine beta-synthase OS	CBS	10	4	4	1	1	60.5	6.65	Vesicles	Nucleoli				Nucleoli;Vesicles
935	High	P21291	Cysteine and glycine-rich protein 1 OS	CSRP1	61	7	7	1	1	20.6	8.57
936	High	Q16527	Cysteine and glycine-rich protein 2 OS	CSRP2	15	5	5	1	1	20.9	8.62
937	High	Q9UHD1	Cysteine and histidine-rich domain-containing protein 1 OS	CHORDC1	5	2	2	1	1	37.5	7.87	Cytosol					Cytosol
938	High	Q9Y697	Cysteine desulfurase, mitochondrial OS	NFS1	9	4	4	1	1	50.2	8.31	Cytosol;Nucleoplasm				Cytosol;Nucleoplasm
939	High	P50238	Cysteine-rich protein 1 OS	CRIP1	29	3	3	1	1	8.5	8.75	Cytosol;Nuclear speckles	Centrosome;Plasma membrane				Centrosome;Cytosol;Nuclear speckles;Plasma membrane
940	High	P52943	Cysteine-rich protein 2 OS	CRIP2	11	2	2	1	1	22.5	8.72	Nucleoli	Nucleoplasm;Plasma membrane				Nucleoli;Nucleoplasm;Plasma membrane
941	High	Q96HD1	Cysteine-rich with EGF-like domain protein 1 OS	CRELD1	21	6	6	1	1	45.4	4.87	Cytosol	Nucleoli				Cytosol;Nucleoli
942	High	P49589	Cysteine--tRNA ligase, cytoplasmic OS	CARS	42	8	8	1	1	85.4	6.76	Cytosol			Cytosol				Cytosol
943	High	P00156	Cytochrome b OS	MT-CYB	2	1	1	1	1	42.7	8.05	Mitochondria				Mitochondria			Mitochondria
944	High	P00167	Cytochrome b5 OS	CYB5A	31	3	3	1	1	15.3	4.96	Cytosol;Vesicles			Cytosol;Vesicles				Vesicles
945	High	O43169	Cytochrome b5 type B OS	CYB5B	124	3	3	1	1	16.3	4.97	Endoplasmic reticulum	Centriolar satellite;Cytosol				Centriolar satellite;Cytosol;Endoplasmic reticulum
946	High	P49447	Cytochrome b561 OS	CYB561	7	1	1	1	1	27.5	8.56
947	High	P31930	Cytochrome b-c1 complex subunit 1, mitochondrial OS	UQCRC1	599	26	27	1	1	52.6	6.37	Mitochondria				Mitochondria
948	High	O14957	Cytochrome b-c1 complex subunit 10 OS	UQCR11	7	1	1	1	1	6.6	9.88
949	High	P22695	Cytochrome b-c1 complex subunit 2, mitochondrial OS	UQCRC2	699	24	24	1	1	48.4	8.63	Mitochondria			Mitochondria
950	High	P07919	Cytochrome b-c1 complex subunit 6, mitochondrial OS	UQCRH	147	6	6	1	1	10.7	4.44
951	High	P14927	Cytochrome b-c1 complex subunit 7 OS	UQCRB	78	8	8	1	1	13.5	8.78
952	High	O14949	Cytochrome b-c1 complex subunit 8 OS	UQCRQ	68	3	3	1	1	9.9	10.08	Mitochondria			Mitochondria
953	High	Q9UDW1	Cytochrome b-c1 complex subunit 9 OS	UQCR10	12	3	3	1	1	7.3	9.47
954	High	P47985	Cytochrome b-c1 complex subunit Rieske, mitochondrial OS	UQCRFS1	105	10	10	2	1	29.6	8.32	Mitochondria					Mitochondria
955	High	P99999	Cytochrome c OS	CYCS	181	8	8	1	1	11.7	9.57	Mitochondria			Mitochondria
956	High	Q9GZY4	Cytochrome c oxidase assembly factor 1 homolog OS	COA1	18	1	1	1	1	16.7	8.81	Mitochondria				Mitochondria
957	High	Q9Y2R0	Cytochrome c oxidase assembly factor 3 homolog, mitochondrial OS	COA3	14	3	3	1	1	11.7	9.6	Mitochondria			Mitochondria
958	High	Q9NYJ1	Cytochrome c oxidase assembly factor 4 homolog, mitochondrial OS	COA4	6	1	1	1	1	10.1	6.04	Nucleoli fibrillar center;Nucleoplasm	Mitochondria				Mitochondria;Nucleoli fibrillar center;Nucleoplasm
959	High	Q5JTJ3	Cytochrome c oxidase assembly factor 6 homolog OS	COA6	13	3	3	1	1	14.1	8.25	Mitochondria	Nucleoplasm			Mitochondria	Nucleoplasm
960	High	Q96BR5	Cytochrome c oxidase assembly factor 7 OS	COA7	29	4	4	1	1	25.7	6.02	Mitochondria;Nucleoplasm					Mitochondria;Nucleoplasm
961	High	Q9Y6N1	Cytochrome c oxidase assembly protein COX11, mitochondrial OS	COX11	7	2	2	1	1	31.4	9.06
962	High	Q7KZN9	Cytochrome c oxidase assembly protein COX15 homolog OS	COX15	18	4	4	1	1	46	9.82	Mitochondria				Mitochondria
963	High	Q9P0S2	Cytochrome c oxidase assembly protein COX16 homolog, mitochondrial OS	COX16	5	2	2	1	1	12.3	9.5	Mitochondria				Mitochondria
964	High	Q5RI15	Cytochrome c oxidase protein 20 homolog OS	COX20	46	2	2	1	1	13.3	8.76	Mitochondria			Mitochondria
965	High	P00403	Cytochrome c oxidase subunit 2 OS	MT-CO2	381	8	8	1	1	25.5	4.82
966	High	P00414	Cytochrome c oxidase subunit 3 OS	MT-CO3	10	1	1	1	1	29.9	7.31
967	High	P13073	Cytochrome c oxidase subunit 4 isoform 1, mitochondrial OS	COX4I1	123	11	11	1	1	19.6	9.51	Mitochondria				Mitochondria			Mitochondria
968	High	P20674	Cytochrome c oxidase subunit 5A, mitochondrial OS	COX5A	356	10	10	1	1	16.8	6.79
969	High	P10606	Cytochrome c oxidase subunit 5B, mitochondrial OS	COX5B	112	8	8	1	1	13.7	8.81	Mitochondria			Mitochondria
970	High	P12074	Cytochrome c oxidase subunit 6A1, mitochondrial OS	COX6A1	98	3	3	1	1	12.1	9.32	Mitochondria				Mitochondria
971	High	P14854	Cytochrome c oxidase subunit 6B1 OS	COX6B1	291	8	8	1	1	10.2	7.05	Mitochondria				Mitochondria
972	High	P09669	Cytochrome c oxidase subunit 6C OS	COX6C	102	5	5	1	1	8.8	10.39	Mitochondria				Mitochondria			Mitochondria
973	High	P14406	Cytochrome c oxidase subunit 7A2, mitochondrial OS	COX7A2	19	3	3	1	1	9.4	9.76
974	High	O14548	Cytochrome c oxidase subunit 7A-related protein, mitochondrial OS	COX7A2L	31	5	5	1	1	12.6	9.42	Mitochondria	Nucleoli		Mitochondria		Nucleoli		Mitochondria
975	High	P15954	Cytochrome c oxidase subunit 7C, mitochondrial OS	COX7C	29	1	1	1	1	7.2	10.27
976	High	P10176	Cytochrome c oxidase subunit 8A, mitochondrial OS	COX8A	2	1	1	1	1	7.6	10.24
977	High	O00483	Cytochrome c oxidase subunit NDUFA4 OS	NDUFA4	48	5	5	1	1	9.4	9.38	Mitochondria					Mitochondria		Mitochondria
978	High	P08574	Cytochrome c1, heme protein, mitochondrial OS	CYC1	333	14	14	1	1	35.4	9	Mitochondria	Cytosol;Nuclear bodies;Nucleoplasm				Cytosol;Mitochondria;Nuclear bodies;Nucleoplasm		Mitochondria
979	High	P53701	Cytochrome c-type heme lyase OS	HCCS	67	12	12	1	1	30.6	6.68	Mitochondria			Mitochondria				Mitochondria
980	High	Q96SQ9	Cytochrome P450 2S1 OS	CYP2S1	18	4	4	1	1	55.8	8.62	Endoplasmic reticulum				Endoplasmic reticulum			Endoplasmic reticulum
981	High	Q8IUI8	Cytokine receptor-like factor 3 OS	CRLF3	5	1	1	1	1	49.7	5.14	Cytosol;Plasma membrane				Cytosol		Plasma membrane
982	High	Q14204	Cytoplasmic dynein 1 heavy chain 1 OS	DYNC1H1	767	132	132	1	1	532.1	6.4	Centrosome;Cytosol				Centrosome;Cytosol
983	High	Q13409	Cytoplasmic dynein 1 intermediate chain 2 OS	DYNC1I2	35	8	8	1	1	71.4	5.2	Cytosol;Endoplasmic reticulum	Microtubules;Nucleoli			Cytosol;Endoplasmic reticulum;Nucleoli	Microtubules
984	High	Q9Y6G9	Cytoplasmic dynein 1 light intermediate chain 1 OS	DYNC1LI1	41	7	8	1	1	56.5	6.42	Centrosome;Cytosol				Centrosome;Cytosol
985	High	O43237	Cytoplasmic dynein 1 light intermediate chain 2 OS	DYNC1LI2	78	10	11	1	1	54.1	6.38	Centrosome	Cytosol				Centrosome;Cytosol
986	High	Q7L576	Cytoplasmic FMR1-interacting protein 1 OS	CYFIP1	45	12	12	2	1	145.1	6.9
987	High	Q7Z7A3	Cytoplasmic tRNA 2-thiolation protein 1 OS	CTU1	8	1	1	1	1	36.4	9.2
988	High	Q2VPK5	Cytoplasmic tRNA 2-thiolation protein 2 OS	CTU2	2	1	1	1	1	56.1	6.32	Mitochondria				Mitochondria			Mitochondria
989	High	Q8WWK9	Cytoskeleton-associated protein 2 OS	CKAP2	20	5	5	1	1	76.9	9.41	Microtubules	Cytosol		Microtubules		Cytosol			Cytosol;Microtubules
990	High	Q8IYA6	Cytoskeleton-associated protein 2-like OS	CKAP2L	6	2	2	1	1	83.5	9.83	Mitotic spindle	Cytosol			Mitotic spindle	Cytosol		Mitotic spindle		Mitotic spindle (biological definition)
991	High	Q07065	Cytoskeleton-associated protein 4 OS	CKAP4	920	43	43	1	1	66	5.92	Cytosol;Nuclear speckles	Cytoplasmic bodies					Cytoplasmic bodies;Cytosol;Nuclear speckles
992	High	Q14008	Cytoskeleton-associated protein 5 OS	CKAP5	271	54	54	1	1	225.4	7.8	Centrosome;Plasma membrane	Nucleoli;Nucleoli rim			Centrosome		Nucleoli;Nucleoli rim;Plasma membrane	Nucleoli;Nucleoli rim
993	High	P28838	Cytosol aminopeptidase OS	LAP3	23	7	7	1	1	56.1	7.93	Cytosol	Midbody;Nucleoplasm			Cytosol	Midbody;Nucleoplasm		Midbody		Midbody (biological definition)
994	High	Q9H0P0	Cytosolic 5'-nucleotidase 3A OS	NT5C3A	11	4	4	1	1	37.9	7.12
995	High	O00154	Cytosolic acyl coenzyme A thioester hydrolase OS	ACOT7	6	3	3	1	1	41.8	8.54	Cytosol	Nucleoplasm			Cytosol	Nucleoplasm		Cytosol
996	High	Q96KP4	Cytosolic non-specific dipeptidase OS	CNDP2	9	4	4	1	1	52.8	5.97	Cytosol;Nucleoplasm			Nucleoplasm	Cytosol
997	High	Q69YQ0	Cytospin-A OS	SPECC1L	3	2	2	1	1	124.5	5.72	Actin filaments				Actin filaments
998	High	Q5M775	Cytospin-B OS	SPECC1	13	4	4	1	1	118.5	6.7	Nucleoplasm;Vesicles	Cytosol;Nucleoli fibrillar center			Nucleoplasm	Cytosol;Nucleoli fibrillar center;Vesicles
999	High	Q96EP5	DAZ-associated protein 1 OS	DAZAP1	39	5	5	1	1	43.4	8.56	Nucleoplasm	Cytosol		Cytosol;Nucleoplasm
1000	High	Q02338	D-beta-hydroxybutyrate dehydrogenase, mitochondrial OS	BDH1	9	2	2	1	1	38.1	8.95	Mitochondria					Mitochondria
1001	High	Q5BKZ1	DBIRD complex subunit ZNF326 OS	ZNF326	78	11	11	1	1	65.6	5.15	Nucleoplasm	Golgi apparatus;Vesicles		Nucleoplasm;Vesicles		Golgi apparatus		Nucleoplasm
1002	High	Q9UKG1	DCC-interacting protein 13-alpha OS	APPL1	5	1	1	1	1	79.6	5.41	Centrosome;Mitotic spindle						Centrosome;Mitotic spindle	Mitotic spindle		Mitotic spindle (biological definition)
1003	High	Q8NEU8	DCC-interacting protein 13-beta OS	APPL2	2	1	1	1	1	74.4	4.94
1004	High	Q9BTE7	DCN1-like protein 5 OS	DCUN1D5	7	3	3	1	1	27.5	5.58	Nucleoli	Nucleoplasm				Nucleoli;Nucleoplasm
1005	High	Q9H773	dCTP pyrophosphatase 1 OS	DCTPP1	21	3	3	1	1	18.7	5.03	Cytosol;Nucleoplasm					Cytosol;Nucleoplasm
1006	High	Q9NV06	DDB1- and CUL4-associated factor 13 OS	DCAF13	32	7	7	1	1	51.4	9.19	Nucleoli;Nucleoplasm	Cell Junctions;Centrosome;Cytosol			Nucleoli;Nucleoplasm	Cell Junctions;Centrosome;Cytosol
1007	High	P61962	DDB1- and CUL4-associated factor 7 OS	DCAF7	3	2	2	1	1	38.9	5.52	Nucleoplasm	Cytosol			Cytosol;Nucleoplasm
1008	High	P30046	D-dopachrome decarboxylase OS	DDT	2	2	2	2	1	12.7	7.3	Mitochondria					Mitochondria
1009	High	Q96HY6	DDRGK domain-containing protein 1 OS	DDRGK1	46	7	7	1	1	35.6	5.12	Endoplasmic reticulum	Nucleoli			Endoplasmic reticulum		Nucleoli
1010	High	Q9UER7	Death domain-associated protein 6 OS	DAXX	2	1	1	1	1	81.3	4.87	Nuclear bodies;Nucleoplasm			Nuclear bodies;Nucleoplasm
1011	High	O43293	Death-associated protein kinase 3 OS	DAPK3	4	1	1	1	1	52.5	6.89	Nucleoplasm				Nucleoplasm			Nucleoplasm
1012	High	Q9BTC0	Death-inducer obliterator 1 OS	DIDO1	156	28	28	1	1	243.7	7.88	Nucleoplasm	Cytosol;Vesicles				Cytosol;Nucleoplasm;Vesicles		Vesicles
1013	High	Q86YH6	Decaprenyl-diphosphate synthase subunit 2 OS	PDSS2	2	1	1	1	1	44.1	8.24	Cytosol				Cytosol			Cytosol
1014	High	Q14185	Dedicator of cytokinesis protein 1 OS	DOCK1	16	4	4	1	1	215.2	7.56	Nucleoplasm			Nucleoplasm
1015	High	Q5JSL3	Dedicator of cytokinesis protein 11 OS	DOCK11	12	3	3	1	1	237.5	7.74	Nucleoli	Nuclear membrane				Nuclear membrane;Nucleoli
1016	High	Q9H7D0	Dedicator of cytokinesis protein 5 OS	DOCK5	66	13	13	1	1	215.2	7.96	Cytosol			Cytosol				Cytosol
1017	High	Q96N67	Dedicator of cytokinesis protein 7 OS	DOCK7	35	9	9	2	1	242.4	6.8
1018	High	Q9BZ29	Dedicator of cytokinesis protein 9 OS	DOCK9	4	2	2	1	1	236.3	7.49
1019	High	Q86SQ9	Dehydrodolichyl diphosphate syntase complex subunit DHDDS OS	DHDDS	6	2	2	1	1	38.6	8.28	Plasma membrane						Plasma membrane
1020	High	Q96E22	Dehydrodolichyl diphosphate syntase complex subunit NUS1 OS	NUS1	5	1	1	1	1	33.2	8.47	Vesicles	Plasma membrane				Plasma membrane;Vesicles
1021	High	Q9BTZ2	Dehydrogenase/reductase SDR family member 4 OS	DHRS4	14	4	4	3	1	29.5	8.56	Vesicles	Nuclear membrane				Nuclear membrane;Vesicles
1022	High	Q9Y394	Dehydrogenase/reductase SDR family member 7 OS	DHRS7	77	10	10	1	1	38.3	8.32	Mitochondria;Nucleoplasm					Mitochondria;Nucleoplasm			Mitochondria;Nucleoplasm
1023	High	Q6IAN0	Dehydrogenase/reductase SDR family member 7B OS	DHRS7B	46	7	7	1	1	35.1	9.55	Cell Junctions;Cytosol;Plasma membrane					Cell Junctions;Cytosol;Plasma membrane
1024	High	Q15392	Delta(24)-sterol reductase OS	DHCR24	13	5	5	1	1	60.1	8.16
1025	High	Q13011	Delta(3,5)-Delta(2,4)-dienoyl-CoA isomerase, mitochondrial OS	ECH1	351	16	16	1	1	35.8	8	Mitochondria				Mitochondria			Mitochondria
1026	High	P30038	Delta-1-pyrroline-5-carboxylate dehydrogenase, mitochondrial OS	ALDH4A1	11	3	3	1	1	61.7	8.07	Mitochondria				Mitochondria			Mitochondria
1027	High	P54886	Delta-1-pyrroline-5-carboxylate synthase OS	ALDH18A1	33	9	9	1	1	87.2	7.12	Mitochondria			Mitochondria
1028	High	O43583	Density-regulated protein OS	DENR	26	4	4	1	1	22.1	5.3	Cytosol					Cytosol
1029	High	Q16854	Deoxyguanosine kinase, mitochondrial OS	DGUOK	5	2	2	1	1	32	8.66
1030	High	Q5QJE6	Deoxynucleotidyltransferase terminal-interacting protein 2 OS	DNTTIP2	95	14	14	1	1	84.4	6.16	Mitotic chromosome;Nucleoli;Nucleoli rim			Mitotic chromosome;Nucleoli;Nucleoli rim				Mitotic chromosome
1031	High	Q9Y315	Deoxyribose-phosphate aldolase OS	DERA	3	1	1	1	1	35.2	8.94	Nucleoplasm				Nucleoplasm
1032	High	P33316	Deoxyuridine 5'-triphosphate nucleotidohydrolase, mitochondrial OS	DUT	6	1	1	1	1	26.5	9.36	Nucleoplasm				Nucleoplasm			Nucleoplasm
1033	High	Q9BUN8	Derlin-1 OS	DERL1	11	3	3	1	1	28.8	9.51	Endoplasmic reticulum				Endoplasmic reticulum
1034	High	Q9GZP9	Derlin-2 OS	DERL2	26	1	1	1	1	27.5	7.28	Endoplasmic reticulum				Endoplasmic reticulum
1035	High	Q14126	Desmoglein-2 OS	DSG2	78	14	14	1	1	122.2	5.24	Cell Junctions				Cell Junctions
1036	High	P15924	Desmoplakin OS	DSP	76	20	20	1	1	331.6	6.81	Cell Junctions				Cell Junctions
1037	High	P60981	Destrin OS	DSTN	10	2	4	1	1	18.5	7.85
1038	High	Q9BW61	DET1- and DDB1-associated protein 1 OS	DDA1	4	1	1	1	1	11.8	8.68	Nucleoli;Nucleoplasm					Nucleoli;Nucleoplasm		Nucleoli
1039	High	Q96JH7	Deubiquitinating protein VCIP135 OS	VCPIP1	2	1	1	1	1	134.2	7.2	Plasma membrane	Centrosome				Centrosome;Plasma membrane		Plasma membrane
1040	High	Q9Y295	Developmentally-regulated GTP-binding protein 1 OS	DRG1	90	12	12	1	1	40.5	8.9	Cytosol;Nuclear bodies				Cytosol;Nuclear bodies			Nuclear bodies
1041	High	O94923	D-glucuronyl C5-epimerase OS	GLCE	2	1	1	1	1	70.1	8.97	Mitochondria					Mitochondria
1042	High	Q9NR28	Diablo homolog, mitochondrial OS	DIABLO	7	2	2	1	1	27.1	5.9	Mitochondria					Mitochondria
1043	High	O75907	Diacylglycerol O-acyltransferase 1 OS	DGAT1	10	3	3	1	1	55.2	9.32	Endoplasmic reticulum	Nucleoli				Endoplasmic reticulum;Nucleoli		Endoplasmic reticulum
1044	High	P09622	Dihydrolipoyl dehydrogenase, mitochondrial OS	DLD	332	17	17	1	1	54.1	7.85	Mitochondria	Nucleoplasm			Nucleoplasm	Mitochondria		Mitochondria
1045	High	P10515	Dihydrolipoyllysine-residue acetyltransferase component of pyruvate dehydrogenase complex, mitochondrial OS	DLAT	82	14	14	1	1	69	7.84	Mitochondria				Mitochondria			Mitochondria
1046	High	P36957	Dihydrolipoyllysine-residue succinyltransferase component of 2-oxoglutarate dehydrogenase complex, mitochondrial OS	DLST	142	13	13	1	1	48.7	8.95	Mitochondria;Nucleoplasm				Nucleoplasm	Mitochondria
1047	High	Q02127	Dihydroorotate dehydrogenase (quinone), mitochondrial OS	DHODH	117	18	18	1	1	42.8	9.67	Mitochondria	Cytosol;Nucleoplasm		Mitochondria		Cytosol;Nucleoplasm
1048	High	Q16555	Dihydropyrimidinase-related protein 2 OS	DPYSL2	67	12	12	3	1	62.3	6.38	Cytosol	Plasma membrane			Cytosol	Plasma membrane
1049	High	O15228	Dihydroxyacetone phosphate acyltransferase OS	GNPAT	25	7	7	1	1	77.1	6.57
1050	High	Q8WVM0	Dimethyladenosine transferase 1, mitochondrial OS	TFB1M	4	2	2	1	1	39.5	9.26
1051	High	Q9H5Q4	Dimethyladenosine transferase 2, mitochondrial OS	TFB2M	17	7	7	1	1	45.3	9.19	Mitochondria			Mitochondria				Mitochondria
1052	High	Q9UHL4	Dipeptidyl peptidase 2 OS	DPP7	13	3	3	1	1	54.3	6.32	Golgi apparatus;Vesicles			Vesicles		Golgi apparatus
1053	High	Q9NY33	Dipeptidyl peptidase 3 OS	DPP3	9	3	3	1	1	82.5	5.1	Cytosol				Cytosol
1054	High	Q9BQC3	Diphthamide biosynthesis protein 2 OS	DPH2	10	2	2	1	1	52.1	5.53	Nucleoplasm					Nucleoplasm		Nucleoplasm
1055	High	P98082	Disabled homolog 2 OS	DAB2	2	1	1	1	1	82.4	5.53	Plasma membrane;Vesicles	Nucleoli fibrillar center		Plasma membrane;Vesicles		Nucleoli fibrillar center
1056	High	Q96PD2	Discoidin, CUB and LCCL domain-containing protein 2 OS	DCBLD2	12	3	3	1	1	85	7.17	Cytosol;Plasma membrane	Golgi apparatus				Cytosol;Golgi apparatus;Plasma membrane
1057	High	Q9P265	Disco-interacting protein 2 homolog B OS	DIP2B	21	7	7	2	1	171.4	8.09	Endoplasmic reticulum					Endoplasmic reticulum		Endoplasmic reticulum
1058	High	O14672	Disintegrin and metalloproteinase domain-containing protein 10 OS	ADAM10	23	8	8	1	1	84.1	7.77	Plasma membrane	Nucleoplasm;Vesicles			Plasma membrane;Vesicles		Nucleoplasm
1059	High	Q13444	Disintegrin and metalloproteinase domain-containing protein 15 OS	ADAM15	24	5	5	1	1	92.9	6.73	Vesicles						Vesicles
1060	High	P78536	Disintegrin and metalloproteinase domain-containing protein 17 OS	ADAM17	19	7	7	1	1	93	5.76	Cytosol				Cytosol			Cytosol
1061	High	Q13443	Disintegrin and metalloproteinase domain-containing protein 9 OS	ADAM9	113	12	12	1	1	90.5	7.52	Vesicles	Endoplasmic reticulum	Predicted to be secreted			Endoplasmic reticulum;Vesicles
1062	High	Q12959	Disks large homolog 1 OS	DLG1	30	9	9	1	1	100.4	5.76	Vesicles	Plasma membrane					Plasma membrane;Vesicles
1063	High	Q8TDM6	Disks large homolog 5 OS	DLG5	3	1	1	1	1	213.7	7.42	Cell Junctions				Cell Junctions
1064	High	Q9Y2H0	Disks large-associated protein 4 OS	DLGAP4	7	1	1	1	1	107.9	7.08	Cytosol;Nucleoplasm	Focal adhesion sites				Cytosol;Focal adhesion sites;Nucleoplasm
1065	High	Q15398	Disks large-associated protein 5 OS	DLGAP5	59	10	10	1	1	95.1	9	Centriolar satellite;Cytosol				Cytosol	Centriolar satellite			Cytosol
1066	High	P26358	DNA (cytosine-5)-methyltransferase 1 OS	DNMT1	113	26	26	1	1	183.1	7.75	Nucleoplasm				Nucleoplasm
1067	High	Q16531	DNA damage-binding protein 1 OS	DDB1	40	14	14	1	1	126.9	5.26	Nucleoplasm			Nucleoplasm
1068	High	Q92466	DNA damage-binding protein 2 OS	DDB2	3	2	2	1	1	47.8	9.47	Cell Junctions;Nucleoplasm				Nucleoplasm	Cell Junctions
1069	High	Q9UH17	DNA dC->dU-editing enzyme APOBEC-3B OS	APOBEC3B	7	2	2	2	1	45.9	6.06	Nucleoplasm					Nucleoplasm
1070	High	Q9NRW3	DNA dC->dU-editing enzyme APOBEC-3C OS	APOBEC3C	6	2	2	1	1	22.8	7.59	Intermediate filaments					Intermediate filaments
1071	High	P07992	DNA excision repair protein ERCC-1 OS	ERCC1	2	1	1	1	1	32.5	6.25	Nucleoplasm			Nucleoplasm
1072	High	Q03468	DNA excision repair protein ERCC-6 OS	ERCC6	13	1	1	1	1	168.3	8.09	Nucleoplasm	Nuclear bodies				Nuclear bodies;Nucleoplasm		Nuclear bodies
1073	High	Q2NKX8	DNA excision repair protein ERCC-6-like OS	ERCC6L	6	4	4	1	1	141	5.31	Centrosome	Cytosol;Nucleoplasm					Centrosome;Cytosol;Nucleoplasm	Centrosome
1074	High	O00273	DNA fragmentation factor subunit alpha OS	DFFA	6	1	1	1	1	36.5	4.79	Cytosol;Plasma membrane				Cytosol	Plasma membrane
1075	High	Q8NG08	DNA helicase B OS	HELB	2	1	1	1	1	123.2	5.87
1076	High	Q9ULG1	DNA helicase INO80 OS	INO80	13	1	1	1	1	176.6	9.5	Nuclear bodies;Nucleoplasm	Cytosol			Cytosol;Nuclear bodies;Nucleoplasm
1077	High	P18858	DNA ligase 1 OS	LIG1	4	2	2	1	1	101.7	5.62	Nucleoplasm	Golgi apparatus;Vesicles			Nucleoplasm	Golgi apparatus;Vesicles		Vesicles
1078	High	P49916	DNA ligase 3 OS	LIG3	46	12	12	1	1	112.8	9.01	Nucleoplasm				Nucleoplasm
1079	High	P49917	DNA ligase 4 OS	LIG4	4	1	1	1	1	103.9	7.96	Nucleoplasm	Cytoplasmic bodies			Nucleoplasm		Cytoplasmic bodies
1080	High	Q9NPF5	DNA methyltransferase 1-associated protein 1 OS	DMAP1	7	2	2	1	1	53	9.5	Nucleoplasm	Cytosol			Cytosol;Nucleoplasm
1081	High	P43246	DNA mismatch repair protein Msh2 OS	MSH2	29	9	9	1	1	104.7	5.77	Nucleoplasm	Vesicles			Nucleoplasm		Vesicles	Nucleoplasm
1082	High	P52701	DNA mismatch repair protein Msh6 OS	MSH6	248	42	42	1	1	152.7	6.9	Nucleoplasm	Golgi apparatus;Vesicles			Nucleoplasm		Golgi apparatus;Vesicles
1083	High	P09884	DNA polymerase alpha catalytic subunit OS	POLA1	3	2	2	1	1	165.8	5.85	Nucleoplasm	Cytosol			Nucleoplasm	Cytosol
1084	High	P06746	DNA polymerase beta OS	POLB	11	4	4	1	1	38.2	8.95	Vesicles						Vesicles
1085	High	P28340	DNA polymerase delta catalytic subunit OS	POLD1	45	9	10	1	1	123.6	7.03	Nucleoplasm				Nucleoplasm			Nucleoplasm
1086	High	P49005	DNA polymerase delta subunit 2 OS	POLD2	6	2	2	1	1	51.3	5.58	Nucleoplasm			Nucleoplasm
1087	High	Q15054	DNA polymerase delta subunit 3 OS	POLD3	7	2	2	1	1	51.4	9.35	Nucleoplasm				Nucleoplasm
1088	High	Q07864	DNA polymerase epsilon catalytic subunit A OS	POLE	11	3	3	1	1	261.4	6.39	Nucleoplasm	Plasma membrane			Nucleoplasm		Plasma membrane
1089	High	P54098	DNA polymerase subunit gamma-1 OS	POLG	4	1	1	1	1	139.5	6.9	Mitochondria				Mitochondria
1090	High	Q9UHN1	DNA polymerase subunit gamma-2, mitochondrial OS	POLG2	4	1	1	1	1	54.9	8.35	Nuclear bodies	Mitochondria			Mitochondria	Nuclear bodies
1091	High	P49643	DNA primase large subunit OS	PRIM2	3	2	2	1	1	58.8	7.91	Nucleoplasm				Nucleoplasm
1092	High	Q9Y620	DNA repair and recombination protein RAD54B OS	RAD54B	3	2	2	1	1	102.9	8.12
1093	High	Q92698	DNA repair and recombination protein RAD54-like OS	RAD54L	5	1	1	1	1	84.3	8.56	Nucleoplasm			Nucleoplasm
1094	High	Q01831	DNA repair protein complementing XP-C cells OS	XPC	20	5	5	1	1	105.9	8.9	Nucleoplasm	Plasma membrane		Nucleoplasm;Plasma membrane					Nucleoplasm
1095	High	Q92878	DNA repair protein RAD50 OS	RAD50	42	14	14	1	1	153.8	6.89	Nucleoplasm				Nucleoplasm
1096	High	P18887	DNA repair protein XRCC1 OS	XRCC1	5	2	2	1	1	69.4	6.39	Nucleoplasm			Nucleoplasm				Nucleoplasm
1097	High	P49736	DNA replication licensing factor MCM2 OS	MCM2	29	7	7	1	1	101.8	5.52	Nucleoplasm			Nucleoplasm				Nucleoplasm
1098	High	P25205	DNA replication licensing factor MCM3 OS	MCM3	32	11	11	1	1	90.9	5.77	Nucleoplasm				Nucleoplasm			Nucleoplasm
1099	High	P33991	DNA replication licensing factor MCM4 OS	MCM4	43	9	9	1	1	96.5	6.74	Nucleoplasm			Nucleoplasm				Nucleoplasm
1100	High	P33992	DNA replication licensing factor MCM5 OS	MCM5	49	13	13	1	1	82.2	8.37	Nucleoplasm			Nucleoplasm				Nucleoplasm
1101	High	Q14566	DNA replication licensing factor MCM6 OS	MCM6	7	3	3	1	1	92.8	5.41	Nucleoplasm			Nucleoplasm				Nucleoplasm
1102	High	P33993	DNA replication licensing factor MCM7 OS	MCM7	39	9	9	1	1	81.3	6.46	Nucleoplasm			Nucleoplasm
1103	High	P11387	DNA topoisomerase 1 OS	TOP1	304	29	29	2	1	90.7	9.31	Nucleoli fibrillar center;Nucleoplasm				Nucleoli fibrillar center;Nucleoplasm			Nucleoli fibrillar center;Nucleoplasm
1104	High	P11388	DNA topoisomerase 2-alpha OS	TOP2A	1009	68	76	1	1	174.3	8.72	Nucleoplasm	Nucleoli			Nucleoplasm	Nucleoli		Nucleoli;Nucleoplasm
1105	High	Q02880	DNA topoisomerase 2-beta OS	TOP2B	244	28	36	1	1	183.2	8	Nucleoplasm			Nucleoplasm
1106	High	Q92547	DNA topoisomerase 2-binding protein 1 OS	TOPBP1	15	4	4	1	1	170.6	6.96	Nucleoplasm			Nucleoplasm
1107	High	P27695	DNA-(apurinic or apyrimidinic site) lyase OS	APEX1	211	15	15	1	1	35.5	8.12	Nucleoplasm				Nucleoplasm			Nucleoplasm
1108	High	O60870	DNA/RNA-binding protein KIN17 OS	KIN	6	3	3	1	1	45.3	8.95	Nucleoplasm			Nucleoplasm
1109	High	P29372	DNA-3-methyladenine glycosylase OS	MPG	7	2	2	1	1	32.8	9.57	Nucleoplasm	Cytosol			Cytosol;Nucleoplasm
1110	High	P38935	DNA-binding protein SMUBP-2 OS	IGHMBP2	29	6	6	1	1	109.1	8.97	Nucleoplasm	Nuclear bodies			Nuclear bodies;Nucleoplasm
1111	High	P78527	DNA-dependent protein kinase catalytic subunit OS	PRKDC	2274	214	214	1	1	468.8	7.12	Nucleoplasm			Nucleoplasm
1112	High	O95602	DNA-directed RNA polymerase I subunit RPA1 OS	POLR1A	11	4	4	1	1	194.7	7.03	Nucleoli fibrillar center	Intermediate filaments;Nucleoplasm		Nucleoli fibrillar center;Nucleoplasm			Intermediate filaments	Intermediate filaments
1113	High	Q9H9Y6	DNA-directed RNA polymerase I subunit RPA2 OS	POLR1B	13	3	3	1	1	128.1	7.83	Nucleoli	Cytosol			Nucleoli		Cytosol
1114	High	O15446	DNA-directed RNA polymerase I subunit RPA34 OS	CD3EAP	77	12	12	1	1	55	8.51	Nucleoli fibrillar center;Nucleoplasm	Mitochondria		Nucleoli fibrillar center;Nucleoplasm		Mitochondria
1115	High	Q3B726	DNA-directed RNA polymerase I subunit RPA43 OS	TWISTNB	6	1	1	1	1	37.4	6.98	Nucleoli fibrillar center	Nucleoplasm		Nucleoli fibrillar center;Nucleoplasm
1116	High	Q9GZS1	DNA-directed RNA polymerase I subunit RPA49 OS	POLR1E	6	3	3	1	1	53.9	8.56	Nucleoli fibrillar center;Nucleoplasm				Nucleoli fibrillar center;Nucleoplasm
[truncated: 3,328 more rows]

## Sheet: Supplementary Table 3
Supplementary Table 3: Peptide Groups Identified in Membrane Fraction of 3D-cultured NCI-H23 Cells.
[truncated: 30,987 more rows]

[truncated: 10 more sheets: Supplementary Table 4, Supplementary Table 5, Supplementary Table 6, Supplementary Table 7, Supplementary Table 8, Supplementary Table 9, Supplementary Table 10, Supplementary Table 11, Supplementary Table 12, Supplementary Table 16]
